# Supplementary material for: Ethyl 5-bromo-3-eth­oxy­carbonyl­amino-1-benzofuran-2-carboxyl­ate
Source: Acta Crystallogr Sect E Struct Rep Online. 2013 Feb 6;69(Pt 3):o342. doi: 10.1107/S1600536813002997 (PMC3588419; doi:10.1107/S1600536813002997)
Supplement: Supplementary file 2 [file e-69-0o342-Isup2.hkl]

# 
# h,k,l, Fc-squared, Fo-squared, sigma(Fo-squared) and status flag 
# 
data_I
_shelx_title ' PRASANTHA7 in P2(1)/c' 
_shelx_refln_list_code          4 
_shelx_F_calc_maximum      199.50 
_exptl_crystal_F_000       720.00 
_reflns_d_resolution_high  0.8409 
 
loop_ 
 _symmetry_equiv_pos_as_xyz 
 'x, y, z' 
 '-x, y+1/2, -z+1/2' 
 '-x, -y, -z' 
 'x, -y-1/2, z-1/2' 
 
_cell_length_a    14.1960 
_cell_length_b     4.8050 
_cell_length_c    22.1280 
_cell_angle_alpha  90.000 
_cell_angle_beta   90.653 
_cell_angle_gamma  90.000 
 
_shelx_F_squared_multiplier     1.000 
 
loop_ 
 _refln_index_h 
 _refln_index_k 
 _refln_index_l 
 _refln_F_squared_calc 
 _refln_F_squared_meas 
 _refln_F_squared_sigma 
 _refln_observed_status 
   2   0   0      508.16      525.20      6.59 o 
   3   0   0     3195.05     3872.00     40.16 o 
   4   0   0    21096.00    22995.07    231.52 o 
   5   0   0     2085.30     1999.73     22.42 o 
   6   0   0     4154.80     4125.12     53.67 o 
   7   0   0       67.91       91.30      6.86 o 
   8   0   0      418.57      409.76     12.90 o 
   9   0   0      353.41      277.18     11.63 o 
  10   0   0     1641.65     1652.09     31.41 o 
  11   0   0      183.84      222.76     12.83 o 
  12   0   0        0.56       10.13     12.19 o 
  13   0   0      378.48      331.89     19.71 o 
  14   0   0        7.09        6.76     16.63 o 
  15   0   0      106.82      108.39     20.72 o 
  16   0   0       15.68       51.30     26.09 o 
   1   1   0      938.24      982.95      8.88 o 
   2   1   0     2482.53     2697.12     19.91 o 
   3   1   0      478.72      462.02      5.54 o 
   4   1   0       52.44       41.66      5.33 o 
   5   1   0       35.72       47.21      3.11 o 
   6   1   0       30.03       12.61      3.15 o 
   7   1   0     2485.11     2424.72     24.16 o 
   8   1   0      629.09      619.98     10.22 o 
   9   1   0      362.77      370.74     14.28 o 
  10   1   0      164.42      159.99     10.34 o 
  11   1   0      594.25      564.14     14.27 o 
  12   1   0      147.58      169.80     14.33 o 
  13   1   0        8.35      -10.39      9.24 o 
  14   1   0       38.33       40.33     18.39 o 
  15   1   0       69.79       34.93     12.90 o 
  16   1   0        8.04       13.72     17.82 o 
   0   2   0      634.93      678.10     23.34 o 
   1   2   0     3849.90     3894.72     50.33 o 
   2   2   0      163.77      195.84      4.75 o 
   3   2   0     1254.17     1286.84     12.55 o 
   4   2   0     1639.49     1702.14     16.53 o 
   5   2   0      135.01       79.84      4.53 o 
   6   2   0       10.88       12.31      4.47 o 
   7   2   0      111.56      111.30      4.48 o 
   8   2   0      549.63      529.53     10.20 o 
   9   2   0      601.24      577.44     10.35 o 
  10   2   0       38.48       23.72      6.22 o 
  11   2   0       40.36       29.89      7.83 o 
  12   2   0      181.82      178.87     11.24 o 
  13   2   0        0.33      -12.78     13.04 o 
  14   2   0       18.42        6.19     19.23 o 
  15   2   0       15.30        3.06     18.74 o 
   1   3   0       62.38       57.14      7.68 o 
   2   3   0     3165.45     3110.47     42.19 o 
   3   3   0     2002.67     1899.81     31.51 o 
   4   3   0      638.52      589.84     11.91 o 
   5   3   0        4.61        3.04      4.61 o 
   6   3   0      682.75      691.94      9.77 o 
   7   3   0      354.28      350.20      6.98 o 
   8   3   0      790.83      776.16     16.13 o 
   9   3   0      400.89      392.89     13.14 o 
  10   3   0        2.57      -16.20     10.80 o 
  11   3   0       57.29       71.41     15.10 o 
  12   3   0      299.04      301.40     17.54 o 
  13   3   0      146.15      194.51     20.83 o 
  14   3   0        1.43      -24.60     16.40 o 
   0   4   0      506.00      487.35     28.92 o 
   1   4   0       96.06       84.53     14.36 o 
   2   4   0       31.98       26.65      7.60 o 
   3   4   0        8.76        6.28      5.81 o 
   4   4   0      114.11      107.84      7.17 o 
   5   4   0     1019.46      994.60     21.28 o 
   6   4   0      412.81      453.91     16.42 o 
   7   4   0       47.07       37.38     13.53 o 
   8   4   0      106.73      110.94     16.18 o 
   9   4   0      238.54      264.57      9.91 o 
  10   4   0       30.80       67.30      9.08 o 
  11   4   0       16.78        7.58     12.23 o 
  12   4   0        4.52      -16.94     14.18 o 
   1   5   0        4.12       20.39     18.16 o 
   2   5   0       83.10       54.10     27.32 o 
   3   5   0        1.03       -7.23     11.36 o 
   4   5   0       62.44       72.61     13.57 o 
   5   5   0        0.16      -14.22      9.48 o 
   6   5   0       59.31       48.39     11.80 o 
   7   5   0       11.47       16.60     15.16 o 
   8   5   0        2.20       21.83     23.79 o 
 -16   1   1       35.00       -7.47     15.91 o 
 -15   1   1       33.62        5.14     13.03 o 
 -14   1   1      102.76      129.81     12.15 o 
 -13   1   1      265.11      260.68     12.59 o 
 -12   1   1       23.60       18.99      8.43 o 
 -11   1   1       20.76        1.63      7.84 o 
 -10   1   1      505.28      456.77     12.16 o 
  -9   1   1      257.87      249.49      7.83 o 
  -8   1   1      231.71      190.55      6.14 o 
  -7   1   1     5302.12     5347.65     49.29 o 
  -6   1   1     5925.03     6117.03     55.48 o 
  -5   1   1        3.91       14.24      2.54 o 
  -4   1   1     1898.98     1837.84     18.90 o 
  -3   1   1     8976.00     9219.39     77.47 o 
  -2   1   1     6494.87     6922.54     50.13 o 
  -1   1   1      855.08      793.89      6.27 o 
   0   1   1     1154.96     1255.50     15.31 o 
   1   1   1      318.62      380.72      3.30 o 
   2   1   1     2074.73     2101.40     17.18 o 
   3   1   1     7083.71     7047.15     56.22 o 
   4   1   1      165.11      118.22      3.54 o 
   5   1   1      171.97      146.63      3.97 o 
   6   1   1     1258.37     1221.98     13.40 o 
   7   1   1     3537.32     3551.23     33.79 o 
   8   1   1     1666.40     1561.74     18.39 o 
   9   1   1      617.06      645.24     10.97 o 
  10   1   1      494.42      424.56     10.42 o 
  11   1   1      600.42      583.61     13.19 o 
  12   1   1      430.17      469.17     20.95 o 
  13   1   1       50.95       59.15     11.12 o 
  14   1   1       21.19       40.35     15.35 o 
  15   1   1        6.93       -4.91     12.61 o 
  16   1   1       65.46       59.28     17.64 o 
 -15   2   1       26.60       50.44     22.47 o 
 -14   2   1       98.89      104.93     16.31 o 
 -13   2   1      129.51       91.53     12.34 o 
 -12   2   1       48.13       26.99      9.51 o 
 -11   2   1      915.15      948.23     16.92 o 
 -10   2   1       52.75       42.73      8.28 o 
  -9   2   1     1208.96     1201.22     16.46 o 
  -8   2   1      702.12      702.51     11.51 o 
  -7   2   1      284.61      293.49      7.25 o 
  -6   2   1      724.26      596.30      8.48 o 
  -5   2   1     6208.00     6340.44     57.21 o 
  -4   2   1     2978.13     3023.57     27.94 o 
  -3   2   1      625.24      646.25      7.04 o 
  -2   2   1     3729.81     3655.60     47.28 o 
  -1   2   1     8540.97     8794.34     91.63 o 
   0   2   1     3773.37     3850.48     71.53 o 
   1   2   1     2510.75     2357.35     31.22 o 
   2   2   1      326.86      320.11      5.21 o 
   3   2   1     1374.04     1326.72     12.92 o 
   4   2   1     2547.22     2659.24     24.80 o 
   5   2   1     5728.52     5700.38     48.80 o 
   6   2   1      722.02      706.84      8.82 o 
   7   2   1       23.77       15.41      3.76 o 
   8   2   1      834.89      823.32     11.61 o 
   9   2   1      411.63      393.66      8.36 o 
  10   2   1      231.05      256.60      7.87 o 
  11   2   1       10.44       -6.06      6.93 o 
  12   2   1      208.07      248.80     11.98 o 
  13   2   1       63.20       40.72     13.96 o 
  14   2   1      104.76       95.30     15.48 o 
  15   2   1       10.83       24.48     16.32 o 
 -14   3   1       12.00       18.56     16.12 o 
 -13   3   1        7.09       17.21     15.19 o 
 -12   3   1       56.32       60.26     13.76 o 
 -11   3   1        5.13       23.09     12.16 o 
 -10   3   1       35.63       12.27     11.14 o 
  -9   3   1      408.10      446.76     13.87 o 
  -8   3   1       67.75       45.27      7.77 o 
  -7   3   1       62.90       60.91      4.69 o 
  -6   3   1       17.03       10.58      3.19 o 
  -5   3   1        5.56       -1.56      4.50 o 
  -4   3   1       10.84       27.89      5.54 o 
  -3   3   1       20.22       18.36      4.74 o 
  -2   3   1      181.08      159.91      9.91 o 
  -1   3   1       22.45        9.08      4.90 o 
   0   3   1      217.79      287.59     13.69 o 
   1   3   1       24.74       13.46      4.60 o 
   2   3   1       36.89       22.24      4.44 o 
   3   3   1     2308.32     2277.50     39.04 o 
   4   3   1       40.01       54.03      8.51 o 
   5   3   1        0.25       -3.14      3.50 o 
   6   3   1      179.24      194.35      5.44 o 
   7   3   1      274.35      248.58      7.48 o 
   8   3   1      198.80      182.58     15.29 o 
   9   3   1       45.71       48.88      8.58 o 
  10   3   1       20.93       16.31     10.92 o 
  11   3   1       13.81       18.15     11.63 o 
  12   3   1        0.22        0.64     13.42 o 
  13   3   1       17.89       33.62     15.40 o 
  14   3   1        0.06      -23.39     15.59 o 
 -12   4   1        2.28      -21.24     14.16 o 
 -11   4   1        3.52        1.19     12.83 o 
 -10   4   1      330.03      397.77     13.24 o 
  -9   4   1      188.34      209.95     11.61 o 
  -8   4   1       18.02        6.85     14.67 o 
  -7   4   1        0.00      -19.09     13.26 o 
  -6   4   1      104.61      132.24     11.27 o 
  -5   4   1      295.52      316.68     10.70 o 
  -4   4   1      260.09      260.77      8.98 o 
  -3   4   1      168.97      178.07      8.05 o 
  -2   4   1       24.93       11.39     13.00 o 
  -1   4   1      743.21      754.28     29.31 o 
   0   4   1      765.62      730.13     24.25 o 
   1   4   1      325.25      358.25     26.62 o 
   2   4   1        3.93        2.24     14.64 o 
   3   4   1      103.29      103.16      6.26 o 
   4   4   1      431.11      475.71     14.34 o 
   5   4   1      446.28      434.62     16.33 o 
   6   4   1      216.92      222.45     24.06 o 
   7   4   1      227.55      200.27     17.82 o 
   8   4   1       42.96       48.95     15.44 o 
   9   4   1       32.74       44.81     14.58 o 
  10   4   1       23.06       31.38      8.78 o 
  11   4   1        0.67        1.11     12.10 o 
  12   4   1        1.09      -20.61     13.74 o 
  -8   5   1       62.98       51.75     17.23 o 
  -7   5   1       74.88       82.92     17.11 o 
  -6   5   1       28.92       15.69     14.03 o 
  -5   5   1        0.57       -0.21     26.25 o 
  -4   5   1       11.79       -9.59     14.71 o 
  -3   5   1       92.37       90.60      8.88 o 
  -2   5   1      281.94      294.64     30.72 o 
  -1   5   1      362.74      384.73     23.24 o 
   0   5   1       21.51       -7.46     23.83 o 
   1   5   1      212.07      217.41     20.39 o 
   2   5   1      526.66      520.62     37.25 o 
   3   5   1      257.78      264.12     14.85 o 
   4   5   1       77.85       84.46     14.10 o 
   5   5   1       14.43       32.73      9.96 o 
   6   5   1       55.83       51.47     14.32 o 
   7   5   1      128.10      148.82     26.12 o 
   8   5   1      156.26      176.48     15.74 o 
 -16   0   2       14.56       67.98     20.85 o 
 -15   0   2       78.44      100.21     18.04 o 
 -14   0   2      128.28      133.11     17.29 o 
 -13   0   2      222.02      213.09     13.87 o 
 -12   0   2      484.45      396.81     16.21 o 
 -11   0   2     1044.24     1128.02     31.85 o 
 -10   0   2     2295.34     2256.23     39.67 o 
  -9   0   2     3758.69     3775.62     59.86 o 
  -8   0   2       48.00       36.06      6.96 o 
  -7   0   2        1.54        5.14      5.75 o 
  -6   0   2     7483.29     7185.24     81.97 o 
  -5   0   2     5214.85     5737.29     55.45 o 
  -4   0   2      487.54      483.84      7.28 o 
  -3   0   2     4253.49     4491.81     46.72 o 
  -2   0   2     1214.34     1158.90     13.28 o 
  -1   0   2     2578.52     2435.57     36.20 o 
   1   0   2    21543.06    20471.36    484.06 o 
   2   0   2     4277.04     4878.64     55.46 o 
   3   0   2      515.44      679.59     11.29 o 
   4   0   2    16333.32    16856.16    186.89 o 
   5   0   2    10992.35    11041.16    123.64 o 
   6   0   2      501.21      476.54     20.22 o 
   7   0   2     3639.80     3679.76     70.12 o 
   8   0   2     3225.69     3270.64     64.06 o 
   9   0   2     1376.60     1252.43     30.80 o 
  10   0   2     1520.45     1592.95     38.06 o 
  11   0   2      954.38      999.09     33.16 o 
  12   0   2        0.87       -1.28     12.91 o 
  13   0   2     1009.03      929.68     31.43 o 
  14   0   2        4.24       26.90     26.27 o 
  15   0   2       20.77       37.13     19.09 o 
  16   0   2       21.42        3.21     17.94 o 
 -16   1   2        0.46      -14.40     13.95 o 
 -15   1   2        1.12        3.11     11.39 o 
 -14   1   2        6.79        9.85     10.73 o 
 -13   1   2       44.82       63.04     10.09 o 
 -12   1   2      198.22      202.81      9.76 o 
 -11   1   2       10.04       -5.02      6.68 o 
 -10   1   2       11.42        1.85      6.08 o 
  -9   1   2       68.17       59.59      5.66 o 
  -8   1   2     1231.42     1222.56     15.35 o 
  -7   1   2      977.61     1065.85     12.72 o 
  -6   1   2      985.70      922.06     10.99 o 
  -5   1   2      193.57      207.00      4.70 o 
  -4   1   2     1255.24     1152.17     12.68 o 
  -3   1   2      104.99       67.82      3.19 o 
  -2   1   2    37566.18    38469.09    276.57 o 
  -1   1   2     5896.91     6466.63     40.89 o 
   0   1   2      303.92      279.12      2.39 o 
   1   1   2    11299.02    12025.43     81.00 o 
   2   1   2     4649.26     4973.18     37.80 o 
   3   1   2     1622.27     1768.98     14.99 o 
   4   1   2     1124.65     1136.76     14.54 o 
   5   1   2       62.32       98.16      3.41 o 
   6   1   2     2173.47     2215.05     20.65 o 
   7   1   2      253.04      269.53      6.27 o 
   8   1   2      664.57      655.85     13.66 o 
   9   1   2      219.12      209.12      9.43 o 
  10   1   2       18.48       20.76      6.82 o 
  11   1   2      559.34      559.86     16.03 o 
  12   1   2       10.49        6.69      9.00 o 
  13   1   2        1.64      -14.17      9.44 o 
  14   1   2       32.00       42.17     10.71 o 
  15   1   2       23.73       17.01     12.87 o 
  16   1   2       42.45       44.90     16.90 o 
 -15   2   2        0.93       16.01     15.59 o 
 -14   2   2       99.13       92.58     16.00 o 
 -13   2   2       16.33       15.33     11.10 o 
 -12   2   2       55.06       67.29     10.02 o 
 -11   2   2       29.67       38.14      7.98 o 
 -10   2   2      409.51      389.48     11.77 o 
  -9   2   2        6.51       -2.47      4.96 o 
  -8   2   2      487.50      509.51     13.23 o 
  -7   2   2      424.43      428.54      9.57 o 
  -6   2   2      616.25      600.01      8.81 o 
  -5   2   2        6.00       -4.56      3.04 o 
  -4   2   2     1487.45     1579.78     16.82 o 
  -3   2   2      614.42      590.00      6.44 o 
  -2   2   2       93.64       87.41      2.96 o 
  -1   2   2        6.25       14.01      1.81 o 
   0   2   2     1021.01      938.83     14.24 o 
   1   2   2      451.78      407.96      5.86 o 
   2   2   2     2161.93     2441.29     24.43 o 
   3   2   2      126.36      121.91      3.03 o 
   4   2   2     1613.27     1722.24     16.74 o 
   5   2   2      457.29      381.85      6.00 o 
   6   2   2       26.94       11.72      3.37 o 
   7   2   2       73.27       83.57      4.24 o 
   8   2   2       85.91       93.16      5.45 o 
   9   2   2       81.58       72.68      5.53 o 
  10   2   2       74.14       87.76      8.29 o 
  11   2   2      198.31      209.26      9.45 o 
  12   2   2       11.16        1.62     10.61 o 
  13   2   2       13.13        1.94     13.12 o 
  14   2   2       27.81       35.15     15.45 o 
  15   2   2        3.47        6.77     16.20 o 
 -14   3   2        0.07      -12.45     16.34 o 
 -13   3   2        3.08       16.45     14.80 o 
 -12   3   2       81.30      120.78     15.09 o 
 -11   3   2      317.29      336.63     16.37 o 
 -10   3   2      112.58      103.32     12.38 o 
  -9   3   2       10.33       10.47      8.15 o 
  -8   3   2     1154.09     1130.24     21.66 o 
  -7   3   2     1274.03     1195.34     17.16 o 
  -6   3   2      779.47      830.42     10.48 o 
  -5   3   2      155.73      167.28      5.54 o 
  -4   3   2      208.90      207.29      6.78 o 
  -3   3   2     2514.75     2411.25     33.43 o 
  -2   3   2     4275.49     4356.58     57.30 o 
  -1   3   2     2451.45     2495.72     27.67 o 
   0   3   2      309.74      339.99      7.76 o 
   1   3   2     1771.62     1715.13     24.66 o 
   2   3   2     2209.63     2183.00     27.34 o 
   3   3   2     3728.43     3620.14     56.14 o 
   4   3   2       81.39       67.87      9.41 o 
   5   3   2      240.99      256.86      5.78 o 
   6   3   2     1231.19     1147.82     13.85 o 
   7   3   2     2365.69     2399.50     22.77 o 
   8   3   2       66.82       70.59      9.25 o 
   9   3   2       12.55        7.64      8.25 o 
  10   3   2      350.73      331.55     14.97 o 
  11   3   2      202.59      211.58     14.46 o 
  12   3   2       26.00       41.59     14.07 o 
  13   3   2       54.31       79.09     21.95 o 
  14   3   2        1.81       -0.78     16.58 o 
 -12   4   2        8.31      -14.75     14.10 o 
 -11   4   2       86.37       92.51     13.71 o 
 -10   4   2       83.50      103.83      9.44 o 
  -9   4   2       15.72       22.49      6.60 o 
  -8   4   2        0.56       -2.73     15.30 o 
  -7   4   2        0.78      -12.74     23.40 o 
  -6   4   2       50.39       44.34     10.20 o 
  -5   4   2      611.97      602.91     21.42 o 
  -4   4   2      975.77      953.52     17.31 o 
  -3   4   2       27.48       16.71      5.74 o 
  -2   4   2      190.16      181.71      6.45 o 
  -1   4   2      501.12      441.72     31.85 o 
   0   4   2     1168.77     1038.09     30.29 o 
   1   4   2      496.55      461.56     10.59 o 
   2   4   2       43.24       64.49      7.48 o 
   3   4   2      135.14      133.53      6.57 o 
   4   4   2       67.43       70.38     11.10 o 
   5   4   2       54.25       39.11      7.86 o 
   6   4   2      267.29      230.82     15.01 o 
   7   4   2       56.27       62.46     13.97 o 
   8   4   2       28.96       32.70     14.95 o 
   9   4   2       11.90        8.15      8.00 o 
  10   4   2       56.04       62.27     13.23 o 
  11   4   2       17.58       28.73     12.80 o 
  -8   5   2        5.23      -10.58     17.12 o 
  -7   5   2        1.80      -10.24     24.55 o 
  -6   5   2       20.11       19.48     14.27 o 
  -5   5   2      151.72      154.13     15.05 o 
  -4   5   2        0.10       -6.26     11.06 o 
  -3   5   2      146.67      130.07     26.62 o 
  -2   5   2       53.00       83.15     28.26 o 
  -1   5   2      167.92      214.66     30.81 o 
   0   5   2        3.84        2.05     16.78 o 
   1   5   2      134.76      156.53     20.35 o 
   2   5   2      112.21      134.52      8.62 o 
   3   5   2        2.92        2.41     20.20 o 
   4   5   2       25.71        4.26     13.40 o 
   5   5   2        6.64       -0.45     19.39 o 
   6   5   2        0.39        8.79     13.89 o 
   7   5   2       24.01        4.21     12.39 o 
   8   5   2        2.36        4.24     16.41 o 
 -16   1   3       12.51       10.30     15.58 o 
 -15   1   3      104.33       91.92     12.02 o 
 -14   1   3        9.85        5.09     10.67 o 
 -13   1   3      700.91      778.16     16.85 o 
 -12   1   3      195.88      208.45     10.04 o 
 -11   1   3      295.18      255.96      9.36 o 
 -10   1   3        2.24       -5.25      6.01 o 
  -9   1   3      383.79      400.77      9.31 o 
  -8   1   3      909.74      946.78     12.37 o 
  -7   1   3      843.36      771.43      9.87 o 
  -6   1   3     4137.45     4431.40     38.77 o 
  -5   1   3       30.23       52.92      2.92 o 
  -4   1   3     2227.99     2185.70     21.01 o 
  -3   1   3    13167.43    12872.92     97.79 o 
  -2   1   3    39801.92    40002.86    302.43 o 
  -1   1   3     1268.53     1289.47      9.52 o 
   0   1   3      308.39      354.21      3.02 o 
   1   1   3      771.01      826.27      6.14 o 
   2   1   3    14478.39    15260.98    115.26 o 
   3   1   3     4956.94     4896.68     40.77 o 
   4   1   3     1913.13     1709.51     16.73 o 
   5   1   3      749.24      777.20      9.95 o 
   6   1   3     3026.42     3141.77     29.95 o 
   7   1   3     1377.32     1346.01     18.04 o 
   8   1   3       72.28       52.51      4.80 o 
   9   1   3      149.48      121.01      6.54 o 
  10   1   3        1.53       -0.71      5.99 o 
  11   1   3      269.93      266.14     10.62 o 
  12   1   3        4.35       -4.93     13.70 o 
  13   1   3      112.97      146.29     11.07 o 
  14   1   3        6.95      -10.18     10.09 o 
  15   1   3        0.64        5.76     14.27 o 
  16   1   3        0.43       -6.20     14.28 o 
 -15   2   3       74.44      113.70     17.00 o 
 -14   2   3       83.51       91.34     22.04 o 
 -13   2   3        8.72        2.94     12.71 o 
 -12   2   3        2.74       -6.88      8.94 o 
 -11   2   3      409.78      442.56     12.09 o 
 -10   2   3      686.18      693.17     13.02 o 
  -9   2   3      320.30      334.67      7.55 o 
  -8   2   3      641.27      656.63     10.97 o 
  -7   2   3       52.57       32.93      4.13 o 
  -6   2   3     1222.41     1163.49     11.91 o 
  -5   2   3     1567.17     1479.10     16.55 o 
  -4   2   3     6620.53     6839.05     77.28 o 
  -3   2   3      312.63      333.41      4.71 o 
  -2   2   3       45.10       72.98      2.59 o 
  -1   2   3     2396.98     2484.75     24.80 o 
   0   2   3     4953.19     4902.94     47.60 o 
   1   2   3     3700.71     3724.32     36.46 o 
   2   2   3       30.25       18.50      1.99 o 
   3   2   3      261.49      303.64      5.01 o 
   4   2   3     2565.33     2497.17     25.15 o 
   5   2   3     3960.89     3923.80     36.47 o 
   6   2   3     1679.11     1673.66     17.48 o 
   7   2   3      123.27      129.17      5.36 o 
   8   2   3      650.03      596.71     10.58 o 
   9   2   3     1941.49     1942.47     22.73 o 
  10   2   3      464.67      472.39     11.85 o 
  11   2   3       48.92       62.97      8.23 o 
  12   2   3        3.35       -7.70     10.60 o 
  13   2   3       55.42       50.48     14.18 o 
  14   2   3      116.09      118.98     16.33 o 
  15   2   3       80.45       81.90     17.39 o 
 -14   3   3        6.80        7.63     29.08 o 
 -13   3   3       12.43       13.90     14.80 o 
 -12   3   3       12.91       21.31     17.27 o 
 -11   3   3        0.07       -8.48     18.91 o 
 -10   3   3       19.89        8.36     10.54 o 
  -9   3   3       88.19       82.70      8.65 o 
  -8   3   3      509.72      428.37     12.90 o 
  -7   3   3      123.96      145.32      5.18 o 
  -6   3   3        2.06       -5.17      3.44 o 
  -5   3   3       76.48       68.58      3.87 o 
  -4   3   3      119.87      117.76      5.77 o 
  -3   3   3      255.40      237.41      7.97 o 
  -2   3   3      194.28      191.74      6.15 o 
  -1   3   3      553.29      573.36      9.47 o 
   0   3   3        2.96        1.67      2.81 o 
   1   3   3        9.81        8.27      2.99 o 
   2   3   3       65.39       73.48      3.93 o 
   3   3   3      408.83      411.95     17.03 o 
   4   3   3        1.23        0.85      8.18 o 
   5   3   3       12.20       16.18      3.43 o 
   6   3   3      243.97      247.60      9.30 o 
   7   3   3      391.15      401.06      8.52 o 
   8   3   3      101.08      107.50      8.39 o 
   9   3   3        7.93       11.50      7.86 o 
  10   3   3      218.31      233.77     16.01 o 
  11   3   3      150.82      163.27     14.08 o 
  12   3   3        4.65       14.75     13.38 o 
  13   3   3       34.90       16.19     14.60 o 
  14   3   3        0.09        1.85     16.09 o 
 -11   4   3        0.31        6.62     12.74 o 
 -10   4   3       12.20       17.77      9.47 o 
  -9   4   3      291.55      313.15     10.25 o 
  -8   4   3      102.79      109.57     31.95 o 
  -7   4   3       16.48        7.74     17.78 o 
  -6   4   3      148.16      166.89     15.21 o 
  -5   4   3      409.94      450.38     13.15 o 
  -4   4   3       26.95       46.13      6.90 o 
  -3   4   3      201.95      223.86     10.41 o 
  -2   4   3        4.66       -0.51      5.00 o 
  -1   4   3      288.34      313.19      7.47 o 
   0   4   3      845.69      864.23     15.40 o 
   1   4   3      121.26      121.68      6.87 o 
   2   4   3        3.34       -1.25      6.15 o 
   3   4   3      117.11      130.11      6.80 o 
   4   4   3      122.29      129.72      7.79 o 
   5   4   3       80.84       79.86     12.85 o 
   6   4   3      553.68      515.57     18.25 o 
   7   4   3       83.06       66.59     11.60 o 
   8   4   3       56.14       69.10     14.93 o 
   9   4   3      179.31      204.39      8.78 o 
  10   4   3      369.66      425.98     15.12 o 
  11   4   3        0.73       -0.18     11.66 o 
  -7   5   3      222.00      242.57     19.41 o 
  -6   5   3       56.94       70.82     15.35 o 
  -5   5   3        0.66      -20.38     13.59 o 
  -4   5   3      165.63      173.80     14.45 o 
  -3   5   3      205.86      211.21     28.96 o 
  -2   5   3      261.75      257.44     32.57 o 
  -1   5   3      191.80      247.51     32.04 o 
   0   5   3       29.50       21.03     16.08 o 
   1   5   3      171.61      190.66     20.88 o 
   2   5   3      401.77      418.53     12.81 o 
   3   5   3      146.68      158.30     27.98 o 
   4   5   3        6.25        3.29      8.92 o 
   5   5   3       46.68       50.81     11.72 o 
   6   5   3      109.28      128.08     12.41 o 
   7   5   3       21.89       23.83     12.42 o 
 -16   0   4       55.74       83.57     17.14 o 
 -15   0   4      167.02      191.59     17.19 o 
 -14   0   4        3.17      -19.35     12.90 o 
 -13   0   4        8.44        2.97     11.73 o 
 -12   0   4      144.50      115.39     12.29 o 
 -11   0   4      593.67      640.58     19.49 o 
 -10   0   4      836.95      835.58     20.47 o 
  -9   0   4     2667.80     2683.79     44.78 o 
  -8   0   4     2367.16     2424.24     40.38 o 
  -7   0   4      545.24      504.80     16.62 o 
  -6   0   4     1498.73     1463.43     25.35 o 
  -5   0   4     7535.00     7420.40     77.13 o 
  -4   0   4    28223.58    28670.51    292.80 o 
  -3   0   4    11742.59    12791.41    131.42 o 
  -2   0   4      255.32      268.01      4.53 o 
  -1   0   4    20440.64    21163.52    216.12 o 
   0   0   4    10470.16    11547.13    110.07 o 
   1   0   4    30281.44    30785.98    293.16 o 
   2   0   4     4183.75     4777.24     49.81 o 
   3   0   4     1491.09     1612.78     29.33 o 
   4   0   4    10488.68    11344.32    132.84 o 
   5   0   4     1253.94     1235.22     16.71 o 
   6   0   4      398.50      299.51      8.44 o 
   7   0   4      273.04      255.06      9.82 o 
   8   0   4      295.30      237.50     11.49 o 
   9   0   4     1178.92     1287.45     25.77 o 
  10   0   4      628.94      618.94     17.96 o 
  11   0   4       88.43      120.52     11.53 o 
  12   0   4       39.10       81.27     12.02 o 
  13   0   4      104.39      105.54     13.22 o 
  14   0   4      835.84      853.28     26.19 o 
  15   0   4        2.65       -9.95     15.15 o 
  16   0   4        0.94        6.15     16.57 o 
 -16   1   4        5.22       13.30     16.68 o 
 -15   1   4        0.15        6.65     11.34 o 
 -14   1   4       38.41       14.91      9.75 o 
 -13   1   4      178.90      220.52     10.92 o 
 -12   1   4        5.09      -11.13      7.42 o 
 -11   1   4      997.56      964.40     16.51 o 
 -10   1   4       68.56       61.38      8.05 o 
  -9   1   4      196.31      186.43      7.41 o 
  -8   1   4      577.18      516.54      9.52 o 
  -7   1   4     2011.54     2111.85     27.37 o 
  -6   1   4       39.28       28.10      3.31 o 
  -5   1   4      672.87      650.96      8.32 o 
  -4   1   4     6029.64     6242.95     50.44 o 
  -3   1   4      269.16      256.26      3.97 o 
  -2   1   4     1545.56     1653.85     14.93 o 
  -1   1   4    20768.84    22216.55    167.55 o 
   0   1   4    11532.41    12445.16     90.19 o 
   1   1   4      573.60      631.15      5.41 o 
   2   1   4     2182.65     2436.48     18.47 o 
   3   1   4     4617.16     4662.40     40.08 o 
   4   1   4       35.90       20.51      2.19 o 
   5   1   4      252.59      258.66      6.27 o 
   6   1   4     4853.37     5278.31     48.53 o 
   7   1   4      342.69      319.79      7.54 o 
   8   1   4      455.63      413.55      9.09 o 
   9   1   4      218.82      255.57      7.99 o 
  10   1   4        1.73       -4.35      5.96 o 
  11   1   4      397.37      367.99     11.41 o 
  12   1   4      232.50      212.66     10.63 o 
  13   1   4       12.68      -14.40      9.60 o 
  14   1   4        9.40        4.71      9.84 o 
  15   1   4       49.48       34.29     12.21 o 
  16   1   4       16.47       -9.24     14.74 o 
 -15   2   4        3.14       13.09     16.43 o 
 -14   2   4        0.40      -12.38     14.87 o 
 -13   2   4       65.45       38.90     12.21 o 
 -12   2   4        6.16       -8.61      9.43 o 
 -11   2   4       64.07       61.74      8.09 o 
 -10   2   4      167.81      169.09      8.09 o 
  -9   2   4      344.24      334.97      7.46 o 
  -8   2   4      129.85      117.80      5.44 o 
  -7   2   4       32.43       26.43      3.82 o 
  -6   2   4       69.23       62.84      4.94 o 
  -5   2   4     1115.41     1120.91     12.53 o 
  -4   2   4      425.05      407.11     10.32 o 
  -3   2   4      530.32      592.75      6.78 o 
  -2   2   4      663.51      653.92      6.39 o 
  -1   2   4      438.04      451.30      6.52 o 
   0   2   4      702.32      702.61      7.66 o 
   1   2   4        5.05        5.35      1.58 o 
   2   2   4        7.35        4.29      2.15 o 
   3   2   4      424.92      459.20      5.71 o 
   4   2   4      989.68      861.45     10.05 o 
   5   2   4     2215.78     2378.13     20.67 o 
   6   2   4        7.06        7.30      3.39 o 
   7   2   4      148.93      179.73      5.48 o 
   8   2   4      687.06      665.15     10.37 o 
   9   2   4      130.87      122.11      6.20 o 
  10   2   4        2.35       -0.12      5.95 o 
  11   2   4       62.74       54.02      8.85 o 
  12   2   4       45.94       48.83     11.38 o 
  13   2   4       39.00       33.00     16.76 o 
  14   2   4        2.70        6.47     12.98 o 
  15   2   4       66.50       62.93     14.87 o 
 -14   3   4       27.59       14.78     17.36 o 
 -13   3   4      177.04      217.29     23.86 o 
 -12   3   4      240.88      260.25     17.35 o 
 -11   3   4       33.14       22.53     13.06 o 
 -10   3   4        1.70       -8.79     11.24 o 
  -9   3   4      158.44      179.06     10.28 o 
  -8   3   4      700.76      660.62     15.20 o 
  -7   3   4     1306.26     1363.35     16.91 o 
  -6   3   4      506.93      497.19      8.74 o 
  -5   3   4      104.35       93.79      3.77 o 
  -4   3   4     1141.90     1039.52     15.64 o 
  -3   3   4     2201.35     2144.55     27.19 o 
  -2   3   4     1364.61     1328.56     17.86 o 
  -1   3   4      932.08      905.62     12.01 o 
   0   3   4       31.71       29.62      3.42 o 
   1   3   4     1238.38     1225.34     15.06 o 
   2   3   4     1866.73     1812.46     21.18 o 
   3   3   4     1509.28     1431.32     19.18 o 
   4   3   4      507.13      468.50     11.08 o 
   5   3   4       97.07      104.08      6.01 o 
   6   3   4       36.28       34.23      4.40 o 
   7   3   4      445.98      439.33      9.48 o 
   8   3   4      515.45      521.83     12.63 o 
   9   3   4       26.31       27.77      8.29 o 
  10   3   4       55.22       58.57     10.20 o 
  11   3   4      266.64      244.52     13.53 o 
  12   3   4      134.85      159.86     13.71 o 
  13   3   4        0.66       -2.68     13.04 o 
  14   3   4        7.26       22.76     14.37 o 
 -11   4   4       18.79       27.24     13.36 o 
 -10   4   4      134.12      111.89     12.23 o 
  -9   4   4       92.09      101.25      7.51 o 
  -8   4   4        6.88      -23.68     19.32 o 
  -7   4   4       94.16       95.08     15.40 o 
  -6   4   4      147.71      107.61     19.50 o 
  -5   4   4      142.15      152.24      9.16 o 
  -4   4   4      147.37      147.56      8.16 o 
  -3   4   4       62.84       64.87      6.57 o 
  -2   4   4      235.58      226.56      8.20 o 
  -1   4   4      286.97      265.92      8.75 o 
   0   4   4      179.78      189.34      7.68 o 
   1   4   4      866.07      778.31     15.25 o 
   2   4   4        8.95        4.19      5.09 o 
   3   4   4      161.26      167.81     12.16 o 
   4   4   4      597.96      567.76     13.50 o 
   5   4   4      640.88      597.98     17.22 o 
   6   4   4       72.99       80.16     10.78 o 
   7   4   4       31.96       35.65     11.01 o 
   8   4   4      217.05      227.75     14.85 o 
   9   4   4      416.23      412.87     11.55 o 
  10   4   4       26.93       43.20     10.47 o 
  11   4   4       15.09       11.22     11.67 o 
  -7   5   4       15.56       44.14     17.63 o 
  -6   5   4       31.90       24.68     15.64 o 
  -5   5   4        4.12       20.92     14.46 o 
  -4   5   4        0.07       -9.75     12.79 o 
  -3   5   4       20.65       24.00     20.00 o 
  -2   5   4      108.33       67.76     10.16 o 
  -1   5   4       38.68       48.57     27.65 o 
   0   5   4      161.44      147.41     37.80 o 
   1   5   4        5.29        1.91      7.22 o 
   2   5   4       20.21       21.89     12.65 o 
   3   5   4      196.72      222.82     15.33 o 
   4   5   4        0.30       13.97      8.76 o 
   5   5   4       52.51       56.76     10.70 o 
   6   5   4        9.11       -2.00     11.43 o 
   7   5   4       39.34       62.51     13.26 o 
 -16   1   5       17.76       17.07     16.87 o 
 -15   1   5        2.41       -2.48     10.41 o 
 -14   1   5        3.89        3.37      9.49 o 
 -13   1   5      193.91      220.63     10.91 o 
 -12   1   5      748.85      746.19     15.83 o 
 -11   1   5       56.03       50.37      7.36 o 
 -10   1   5      148.76      135.21      7.78 o 
  -9   1   5      188.27      181.16      7.26 o 
  -8   1   5     2496.05     2346.31     25.77 o 
  -7   1   5      488.47      411.55      9.87 o 
  -6   1   5     1967.66     2248.87     24.93 o 
  -5   1   5      441.24      433.81      6.51 o 
  -4   1   5      268.62      228.64      4.12 o 
  -3   1   5     1506.21     1433.61     12.89 o 
  -2   1   5    11475.38    11871.25     99.99 o 
  -1   1   5      997.35      992.09      8.21 o 
   0   1   5     4052.84     4490.70     33.13 o 
   1   1   5     1987.27     2050.16     15.05 o 
   2   1   5     6848.85     7134.39     54.65 o 
   3   1   5     1486.57     1319.51     12.51 o 
   4   1   5     2784.06     2874.57     25.66 o 
   5   1   5     1467.10     1583.99     15.36 o 
   6   1   5     1446.30     1510.51     15.29 o 
   7   1   5     5257.80     5288.40     59.65 o 
   8   1   5     2282.93     2337.61     24.09 o 
   9   1   5      404.65      424.68      9.91 o 
  10   1   5      478.20      414.66     10.29 o 
  11   1   5      583.21      523.50     14.69 o 
  12   1   5       92.42      122.67      9.85 o 
  13   1   5      117.08      146.05     10.59 o 
  14   1   5        8.93        1.63      9.26 o 
  15   1   5       31.23       10.96     12.64 o 
  16   1   5       10.77        5.81     17.66 o 
 -15   2   5      100.86      101.53     17.22 o 
 -14   2   5      120.04      124.69     17.31 o 
 -13   2   5       23.51       18.94     14.21 o 
 -12   2   5       32.37       39.80     11.67 o 
 -11   2   5       14.80       21.32      7.36 o 
 -10   2   5     1923.49     1952.48     23.95 o 
  -9   2   5      238.34      245.39      6.98 o 
  -8   2   5      320.10      331.54      8.37 o 
  -7   2   5       35.42       35.93      3.96 o 
  -6   2   5     1832.72     1716.38     17.14 o 
  -5   2   5     4047.62     3879.82     32.55 o 
  -4   2   5     9641.65    10158.03     90.32 o 
  -3   2   5       12.07        9.44      2.01 o 
  -2   2   5     3876.37     4144.27     33.70 o 
  -1   2   5     4123.82     3900.93     31.86 o 
   0   2   5     3063.46     3083.37     25.48 o 
   1   2   5     2938.84     2926.42     23.06 o 
   2   2   5      148.59      125.67      2.64 o 
   3   2   5     3954.81     4161.05     33.95 o 
   4   2   5     1922.29     1952.12     17.14 o 
   5   2   5     1554.27     1489.21     13.96 o 
   6   2   5      270.11      241.28      5.23 o 
   7   2   5      265.44      258.52      5.91 o 
   8   2   5       67.03       66.14      4.65 o 
   9   2   5     1251.78     1290.51     15.08 o 
  10   2   5       17.95       14.63      5.91 o 
  11   2   5      127.54      165.39      9.45 o 
  12   2   5       11.45        4.44      9.62 o 
  13   2   5       36.14       30.83     12.23 o 
  14   2   5       13.75       28.46     13.46 o 
  15   2   5       11.73        9.02     14.43 o 
 -14   3   5        0.23      -15.76     16.25 o 
 -13   3   5       60.85       68.23     16.22 o 
 -12   3   5       54.41       76.36     14.87 o 
 -11   3   5       94.19      100.73     14.03 o 
 -10   3   5       54.60       47.61     11.57 o 
  -9   3   5       24.85        8.20      8.46 o 
  -8   3   5       45.45       50.79      7.89 o 
  -7   3   5       18.58        9.65      4.29 o 
  -6   3   5       67.29       63.48      4.77 o 
  -5   3   5       33.67       21.79      3.60 o 
  -4   3   5        1.08        0.76      4.63 o 
  -3   3   5      169.49      142.30      5.24 o 
  -2   3   5       53.07       49.53      4.81 o 
  -1   3   5      111.33      126.24      4.88 o 
   0   3   5       27.60       22.56      3.67 o 
   1   3   5        8.75        8.35      3.71 o 
   2   3   5      189.74      169.61      5.29 o 
   3   3   5      276.58      278.94      7.21 o 
   4   3   5      170.08      169.65      4.36 o 
   5   3   5      801.98      782.85     10.59 o 
   6   3   5       50.94       58.68      5.12 o 
   7   3   5        8.94        4.85      5.16 o 
   8   3   5       10.69       12.34      6.94 o 
   9   3   5      125.51      128.76     10.35 o 
  10   3   5       80.76       76.19     10.89 o 
  11   3   5        5.16       -2.39     10.90 o 
  12   3   5       13.43        8.33     12.06 o 
  13   3   5        8.03       -6.38     13.00 o 
 -11   4   5      105.64      114.08     14.56 o 
 -10   4   5       69.06       60.80     14.14 o 
  -9   4   5       59.16       62.89      7.55 o 
  -8   4   5       93.22      127.80     16.57 o 
  -7   4   5        7.46       -3.45     13.93 o 
  -6   4   5      212.12      222.32     27.01 o 
  -5   4   5      532.38      585.34     17.41 o 
  -4   4   5      273.04      297.72     10.37 o 
  -3   4   5      211.60      210.99      8.74 o 
  -2   4   5       17.78       10.76      5.42 o 
  -1   4   5      452.84      428.69      9.25 o 
   0   4   5     1143.80     1194.98     15.70 o 
   1   4   5      360.91      368.15      8.09 o 
   2   4   5       44.36       44.74      8.15 o 
   3   4   5      199.76      201.89      8.21 o 
   4   4   5      874.70      860.27     19.25 o 
   5   4   5       92.94      116.38     18.28 o 
   6   4   5      156.85      153.81     11.80 o 
   7   4   5       15.54        3.67     11.03 o 
   8   4   5       60.45       68.28     10.35 o 
   9   4   5       11.15       13.66      7.74 o 
  10   4   5      113.83      127.17     17.17 o 
  11   4   5       10.00        2.23     15.26 o 
  -7   5   5      183.17      187.46     20.21 o 
  -6   5   5       16.46       27.76     16.28 o 
  -5   5   5        7.17       -1.81     14.19 o 
  -4   5   5       95.45      106.65     14.41 o 
  -3   5   5      138.40      136.49     14.07 o 
  -2   5   5      124.74      143.15     26.33 o 
  -1   5   5      269.07      258.96     14.16 o 
   0   5   5        0.82       -1.08      9.25 o 
   1   5   5      180.71      202.47     16.14 o 
   2   5   5      226.80      221.94     13.11 o 
   3   5   5      366.13      407.88     19.92 o 
   4   5   5       45.24       56.29      9.74 o 
   5   5   5        2.80      -15.26     10.18 o 
   6   5   5      109.51      104.46     12.94 o 
   7   5   5      127.87      135.61     14.04 o 
 -16   0   6        6.27       13.93     16.90 o 
 -15   0   6      301.65      394.88     20.75 o 
 -14   0   6       34.09        4.14     14.38 o 
 -13   0   6      193.99      181.95     26.07 o 
 -12   0   6       25.82       17.37     12.19 o 
 -11   0   6      374.30      374.40     15.87 o 
 -10   0   6     1531.95     1448.69     29.06 o 
  -9   0   6     1678.55     1662.62     31.06 o 
  -8   0   6      356.12      412.01     13.79 o 
  -7   0   6     3751.32     3614.24     56.48 o 
  -6   0   6     9876.83     9591.96    122.10 o 
  -5   0   6     4809.25     4611.50     70.02 o 
  -4   0   6      301.84      291.61      6.43 o 
  -3   0   6       19.37       11.39      3.24 o 
  -2   0   6      997.17     1041.70     13.20 o 
  -1   0   6      191.47      183.40      4.12 o 
   0   0   6    31529.34    32701.75    309.13 o 
   1   0   6     5920.06     6042.04     58.26 o 
   2   0   6     1541.21     1525.76     17.32 o 
   3   0   6       78.26       82.78      3.32 o 
   4   0   6    13624.40    14720.07    179.65 o 
   5   0   6     8317.96     8105.11    103.04 o 
   6   0   6       28.39       16.98      5.61 o 
   7   0   6        9.45       14.15      6.33 o 
   8   0   6      114.39       86.08      8.74 o 
   9   0   6     1929.00     1850.18     35.11 o 
  10   0   6      576.07      599.33     18.15 o 
  11   0   6        5.56       24.32      9.96 o 
  12   0   6      126.38       81.80     11.93 o 
  13   0   6      203.01      222.17     15.91 o 
  14   0   6       89.96      124.75     30.35 o 
  15   0   6      154.52      188.56     17.98 o 
  16   0   6       40.27       64.81     16.04 o 
 -16   1   6        8.69       -4.92     14.47 o 
 -15   1   6       33.83       59.90     14.79 o 
 -14   1   6        4.87       11.04      9.82 o 
 -13   1   6       66.64       98.80      9.70 o 
 -12   1   6      138.23      128.31      9.63 o 
 -11   1   6       55.93       77.93      9.16 o 
 -10   1   6      180.76      167.02      9.55 o 
  -9   1   6      423.57      429.89     10.62 o 
  -8   1   6       49.67       44.40      5.13 o 
  -7   1   6     1673.17     1646.41     17.81 o 
  -6   1   6     3124.73     3450.07     31.19 o 
  -5   1   6      348.36      401.47      6.14 o 
  -4   1   6       47.46       70.80      3.32 o 
  -3   1   6     6511.27     6494.68     66.25 o 
  -2   1   6      938.79      954.42      9.62 o 
  -1   1   6     4649.36     4539.86     39.02 o 
   0   1   6       21.45       18.49      2.15 o 
   1   1   6     4166.66     4803.87     37.16 o 
   2   1   6     1454.90     1530.24     12.74 o 
   3   1   6      568.63      503.31      6.15 o 
   4   1   6       18.65       21.56      2.42 o 
   5   1   6      472.74      482.01      6.89 o 
   6   1   6        6.84        2.09      3.33 o 
   7   1   6     1747.11     1714.93     18.44 o 
   8   1   6       13.14        7.90      4.45 o 
   9   1   6       31.76       46.93      5.88 o 
  10   1   6        2.45       -8.39      5.87 o 
  11   1   6       66.69       63.00      8.01 o 
  12   1   6      710.42      709.55     16.96 o 
  13   1   6       24.68       -3.02      9.03 o 
  14   1   6       27.13        6.49      9.83 o 
  15   1   6       28.06       18.62     11.72 o 
  16   1   6        7.86        5.83     17.41 o 
 -15   2   6       84.20      116.53     18.30 o 
 -14   2   6       17.60       23.82     16.04 o 
 -13   2   6        2.19        4.75     11.91 o 
 -12   2   6        0.52      -13.50      9.32 o 
 -11   2   6      149.46      166.80      8.66 o 
 -10   2   6        5.01       -7.21      6.66 o 
  -9   2   6      340.66      291.05      7.39 o 
  -8   2   6      163.08      159.47      5.91 o 
  -7   2   6       98.44       69.70      6.17 o 
  -6   2   6      258.04      278.90      6.79 o 
  -5   2   6      574.17      542.51      7.43 o 
  -4   2   6     1346.14     1182.95     12.27 o 
  -3   2   6      191.70      180.26      5.23 o 
  -2   2   6      120.08      145.44      4.18 o 
  -1   2   6       81.30       64.38      2.88 o 
   0   2   6      779.51      767.15      7.53 o 
   1   2   6      182.89      145.21      3.02 o 
   2   2   6     1694.16     1667.45     13.90 o 
   3   2   6      143.46      131.65      3.85 o 
   4   2   6       33.47       27.11      2.91 o 
   5   2   6       51.38       76.90      3.39 o 
   6   2   6      660.02      643.51     11.10 o 
   7   2   6       66.68       65.83      4.56 o 
   8   2   6      172.42      145.39      5.29 o 
   9   2   6       47.39       50.51      5.49 o 
  10   2   6        2.41        2.42      6.52 o 
  11   2   6       31.50       32.23      9.03 o 
  12   2   6        2.08        0.18     10.89 o 
  13   2   6       34.10       54.96     12.31 o 
  14   2   6        1.22       -7.99     12.99 o 
  15   2   6       13.91       15.65     14.52 o 
 -13   3   6       33.34       29.39     16.48 o 
 -12   3   6      142.89      151.16     16.41 o 
 -11   3   6      231.14      247.14     15.98 o 
 -10   3   6       24.22       12.35     12.30 o 
  -9   3   6       94.08       98.29     11.72 o 
  -8   3   6      456.74      526.40     14.47 o 
  -7   3   6      991.34      943.96     26.65 o 
  -6   3   6      426.27      436.96     15.70 o 
  -5   3   6      197.34      210.76      5.43 o 
  -4   3   6     1298.86     1264.69     20.29 o 
  -3   3   6     2378.11     2402.09     27.53 o 
  -2   3   6     1907.28     1929.38     24.92 o 
  -1   3   6      317.91      282.19      7.32 o 
   0   3   6      230.52      214.17      5.95 o 
   1   3   6     1355.54     1408.40     17.47 o 
   2   3   6     3082.09     2971.07     33.27 o 
   3   3   6     2535.60     2410.10     23.62 o 
   4   3   6      407.74      390.32      6.72 o 
   5   3   6      358.62      345.66      7.37 o 
   6   3   6     2137.28     2073.42     21.52 o 
   7   3   6     1238.32     1286.16     19.63 o 
   8   3   6      338.01      383.56     11.32 o 
   9   3   6       37.53       29.44      9.28 o 
  10   3   6       20.28       -4.85      9.85 o 
  11   3   6       24.87       11.58     11.09 o 
  12   3   6      163.17      172.28     13.80 o 
  13   3   6       23.50       44.12     13.47 o 
 -11   4   6       64.96       72.40     28.34 o 
 -10   4   6      107.50       93.21     15.12 o 
  -9   4   6       57.60       54.57      7.80 o 
  -8   4   6       32.12       27.64     15.85 o 
  -7   4   6        7.63      -16.98     13.95 o 
  -6   4   6      307.65      301.80     18.11 o 
  -5   4   6      345.46      326.60     28.32 o 
  -4   4   6      371.99      369.43     12.22 o 
  -3   4   6      179.58      198.16      7.76 o 
  -2   4   6      325.66      299.86     10.61 o 
  -1   4   6      832.81      791.85     13.28 o 
   0   4   6      407.24      390.82      8.85 o 
   1   4   6        6.47        0.70      4.84 o 
   2   4   6       12.51       11.02      5.49 o 
   3   4   6      137.19      132.94      6.94 o 
   4   4   6       16.37        9.47      8.66 o 
   5   4   6       36.52       37.57      9.88 o 
   6   4   6        4.11      -14.89      9.92 o 
   7   4   6       12.75       16.41     11.44 o 
   8   4   6      161.75      157.61      7.89 o 
   9   4   6      173.77      167.37      9.34 o 
  10   4   6      158.04      194.61     12.64 o 
  11   4   6        2.02       24.90     11.85 o 
  -7   5   6       34.50       76.93     18.93 o 
  -6   5   6       90.79      103.38     17.92 o 
  -5   5   6       50.03       47.91     42.62 o 
  -4   5   6        6.85       -8.20     13.95 o 
  -3   5   6      148.88      154.04     15.12 o 
  -2   5   6      154.88      155.46     23.03 o 
  -1   5   6       97.55       81.79     14.34 o 
   0   5   6        2.64        3.82     11.86 o 
   1   5   6        0.26       10.99     15.40 o 
   2   5   6       11.10       22.99     11.55 o 
   3   5   6        1.09        1.13      8.84 o 
   4   5   6       95.98       85.42     10.72 o 
   5   5   6       64.56       64.54     13.88 o 
   6   5   6        7.17        5.37     11.84 o 
   7   5   6       23.45       22.11     13.03 o 
 -16   1   7       14.88       29.56     14.30 o 
 -15   1   7       16.87        4.57     10.96 o 
 -14   1   7        8.83       11.81     10.04 o 
 -13   1   7       93.60      124.53     10.11 o 
 -12   1   7      696.68      714.94     15.79 o 
 -11   1   7      176.65      178.53     10.14 o 
 -10   1   7        5.12      -11.24      8.02 o 
  -9   1   7      263.85      244.54      8.63 o 
  -8   1   7     1155.40     1092.10     14.87 o 
  -7   1   7     2274.88     2284.62     25.10 o 
  -6   1   7     2787.15     2765.99     25.74 o 
  -5   1   7      562.76      683.07      8.21 o 
  -4   1   7     4888.02     4802.03     39.69 o 
  -3   1   7     3551.04     3532.05     29.50 o 
  -2   1   7     5327.56     5374.47     46.29 o 
  -1   1   7     4890.30     5077.55     43.69 o 
   0   1   7     1657.08     1715.23     14.91 o 
   1   1   7     7790.41     8361.72     67.20 o 
   2   1   7     9091.50     9177.55     73.75 o 
   3   1   7     1464.75     1371.11     13.27 o 
   4   1   7     2186.72     2546.89     21.94 o 
   5   1   7     2254.77     2531.03     23.72 o 
   6   1   7      804.63      661.31     11.88 o 
   7   1   7      741.68      768.25     12.85 o 
   8   1   7       11.99        6.76      5.03 o 
   9   1   7       76.65       93.72      6.49 o 
  10   1   7       21.30        6.56      6.07 o 
  11   1   7      215.60      218.04      9.50 o 
  12   1   7      170.61      202.27     11.62 o 
  13   1   7        0.60        4.23     12.71 o 
  14   1   7        4.25       10.51     10.74 o 
  15   1   7        8.00       -7.62     12.07 o 
 -15   2   7       93.71      120.32     18.70 o 
 -14   2   7      167.53      166.92     15.11 o 
 -13   2   7       10.40       -7.67     11.91 o 
 -12   2   7       54.61       47.42     11.05 o 
 -11   2   7      197.51      218.23      9.37 o 
 -10   2   7      558.98      518.22     11.98 o 
  -9   2   7      767.58      749.68     11.52 o 
  -8   2   7        3.86       -1.09      3.88 o 
  -7   2   7      383.03      327.70      7.88 o 
  -6   2   7     1205.50     1123.78     12.19 o 
  -5   2   7      625.09      542.64      7.67 o 
  -4   2   7     1676.52     1685.44     15.59 o 
  -3   2   7     3526.26     3560.93     39.15 o 
  -2   2   7     6222.47     6233.36     52.91 o 
  -1   2   7     1600.55     1640.21     16.18 o 
   0   2   7     2526.79     2403.19     21.43 o 
   1   2   7     1629.13     1540.04     13.68 o 
   2   2   7     1389.62     1459.87     13.22 o 
   3   2   7      582.57      598.77      8.04 o 
   4   2   7     1851.76     1809.92     16.33 o 
   5   2   7     1904.65     1918.56     16.74 o 
   6   2   7     2297.58     2353.74     22.37 o 
   7   2   7        3.75        5.35      3.67 o 
   8   2   7      268.67      237.58      6.35 o 
   9   2   7      812.99      804.60     12.38 o 
  10   2   7      604.41      663.79     12.78 o 
  11   2   7       39.37       14.03      8.94 o 
  12   2   7       98.11      119.47     12.55 o 
  13   2   7      113.39      101.44     13.52 o 
  14   2   7      127.07      125.16     14.72 o 
  15   2   7        8.17        2.95     14.87 o 
 -13   3   7        2.19      -11.61     15.20 o 
 -12   3   7       28.19       43.88     15.48 o 
 -11   3   7        0.91        4.27     15.86 o 
 -10   3   7       26.41       10.76     12.02 o 
  -9   3   7       25.45       15.77     12.47 o 
  -8   3   7       27.05       11.62      8.03 o 
  -7   3   7       25.56       18.26      7.23 o 
  -6   3   7       25.90       12.57      3.32 o 
  -5   3   7        3.06       -4.00      2.66 o 
  -4   3   7     1264.42     1253.02     13.01 o 
  -3   3   7       96.99      100.42      5.47 o 
  -2   3   7       35.30       53.11      4.64 o 
  -1   3   7        9.22        4.75      4.61 o 
   0   3   7      106.54      113.38      5.28 o 
   1   3   7        1.71       -6.43      4.29 o 
   2   3   7      113.05      114.44      4.74 o 
   3   3   7       27.13       21.85      3.82 o 
   4   3   7      829.48      793.33      9.99 o 
   5   3   7       85.09       82.03      4.52 o 
   6   3   7       29.33       23.30      6.25 o 
   7   3   7      544.01      539.20     12.72 o 
   8   3   7       25.83       29.79      7.54 o 
   9   3   7      156.47      131.44     12.11 o 
  10   3   7        7.59      -11.51     10.11 o 
  11   3   7       21.81       10.18     11.59 o 
  12   3   7       17.06       16.03     12.33 o 
  13   3   7       20.53        4.36     13.27 o 
 -11   4   7       16.15        6.98     13.75 o 
 -10   4   7      184.07      207.92     15.52 o 
  -9   4   7       99.31       99.89      8.74 o 
  -8   4   7        1.13      -10.74     15.26 o 
  -7   4   7       16.62        4.22     14.80 o 
  -6   4   7      176.67      200.64     17.57 o 
  -5   4   7      340.66      406.96     42.72 o 
  -4   4   7       10.25        8.13      9.65 o 
  -3   4   7       23.49       26.68      6.64 o 
  -2   4   7       69.84       45.29      8.89 o 
  -1   4   7      546.53      581.79     11.59 o 
   0   4   7      257.98      280.02      8.58 o 
   1   4   7      560.74      559.78     10.68 o 
   2   4   7        1.70       -4.44      5.62 o 
   3   4   7       24.44       22.79      6.66 o 
   4   4   7       17.02       29.12      7.58 o 
   5   4   7      897.25      927.94     22.24 o 
   6   4   7      118.79      109.88     11.32 o 
   7   4   7       13.39       20.36      6.89 o 
   8   4   7       33.79       32.70      7.30 o 
   9   4   7      124.67      122.13     11.15 o 
  10   4   7       18.79       22.00     11.27 o 
  11   4   7       39.29       59.27     12.58 o 
  -6   5   7      108.40       81.43     23.40 o 
  -5   5   7       18.62       16.09     41.27 o 
  -4   5   7      165.02      157.15     16.90 o 
  -3   5   7      273.34      268.18     20.45 o 
  -2   5   7      114.46      133.26     14.59 o 
  -1   5   7       37.46       28.24     13.57 o 
   0   5   7        7.83       -1.15      9.05 o 
   1   5   7      273.90      276.93     11.13 o 
   2   5   7      178.80      200.96     10.35 o 
   3   5   7      170.84      162.44     13.56 o 
   4   5   7        1.57       19.07     10.39 o 
   5   5   7       67.47       72.59     11.99 o 
   6   5   7       93.50      107.40     13.15 o 
 -16   0   8       13.75       26.92     16.71 o 
 -15   0   8      163.03      190.18     18.60 o 
 -14   0   8      221.55      192.20     15.76 o 
 -13   0   8       44.88       18.77     13.17 o 
 -12   0   8      158.59      132.42     13.85 o 
 -11   0   8      518.83      546.30     21.62 o 
 -10   0   8      674.00      685.78     19.98 o 
  -9   0   8      571.68      594.91     27.67 o 
  -8   0   8     3262.81     3442.25     55.23 o 
  -7   0   8       15.40        2.33      5.84 o 
  -6   0   8     1795.91     1754.72     30.57 o 
  -5   0   8    14626.51    14504.42    212.28 o 
  -4   0   8     4245.52     4447.63     67.65 o 
  -3   0   8       48.81       56.59      5.03 o 
  -2   0   8     1549.72     1584.51     18.47 o 
  -1   0   8    18019.41    18991.68    253.47 o 
   0   0   8     5131.04     5392.71     52.37 o 
   1   0   8      449.56      409.97      8.49 o 
   2   0   8      548.00      530.24      7.14 o 
   3   0   8     2028.85     2059.74     25.60 o 
   4   0   8     2144.44     2160.67     30.19 o 
   5   0   8    11562.55    11744.59    172.62 o 
   6   0   8       67.41      132.24      9.26 o 
   7   0   8       30.50       30.16      7.32 o 
   8   0   8      608.90      503.68     15.27 o 
   9   0   8      456.80      474.48     15.63 o 
  10   0   8     1391.83     1441.24     29.86 o 
  11   0   8      242.46      284.23     14.23 o 
  12   0   8      598.57      448.49     18.18 o 
  13   0   8      383.97      355.33     22.89 o 
  14   0   8        2.90      -10.73     13.84 o 
  15   0   8       26.43       27.12     16.21 o 
  16   0   8       25.19       -5.11     17.00 o 
 -15   1   8        1.48       -5.80     11.13 o 
 -14   1   8        7.75        1.61     10.17 o 
 -13   1   8        2.33       -0.61      9.35 o 
 -12   1   8      606.75      630.70     15.57 o 
 -11   1   8        4.34       11.41      8.11 o 
 -10   1   8       16.29       14.20      6.99 o 
  -9   1   8      391.70      351.91      9.77 o 
  -8   1   8     1815.85     1783.45     21.35 o 
  -7   1   8      544.02      529.00     11.62 o 
  -6   1   8       18.39       24.28      3.90 o 
  -5   1   8      442.21      442.50      7.14 o 
  -4   1   8     1732.49     1815.08     16.63 o 
  -3   1   8      227.35      219.56      4.45 o 
  -2   1   8     1517.78     1492.31     13.61 o 
  -1   1   8      365.42      406.09      6.46 o 
   0   1   8      280.60      235.00      4.03 o 
   1   1   8     5105.22     5374.03     43.84 o 
   2   1   8     1734.05     1807.25     15.94 o 
   3   1   8     3721.84     4034.72     33.48 o 
   4   1   8        1.07        3.14      2.61 o 
   5   1   8      230.55      257.52      5.18 o 
   6   1   8      328.99      310.11      6.93 o 
   7   1   8      627.15      676.65     10.25 o 
   8   1   8       41.30       60.01      5.63 o 
   9   1   8      204.00      221.98      7.62 o 
  10   1   8      195.04      160.99      8.57 o 
  11   1   8       48.02       32.41      7.90 o 
  12   1   8       16.07       17.72      8.65 o 
  13   1   8      134.11      161.80     10.62 o 
  14   1   8        0.01       -9.78     11.14 o 
  15   1   8       18.77       11.01     14.32 o 
 -15   2   8        2.96      -10.88     18.21 o 
 -14   2   8       29.09       16.30     13.89 o 
 -13   2   8       52.51       30.31     12.68 o 
 -12   2   8        7.10       -0.88      9.84 o 
 -11   2   8       13.16        5.85      7.64 o 
 -10   2   8       44.03       41.26      7.35 o 
  -9   2   8       52.04       66.11      6.94 o 
  -8   2   8       93.16      105.26      7.74 o 
  -7   2   8       38.51       17.20      3.73 o 
  -6   2   8      472.16      458.78      7.80 o 
  -5   2   8      173.77      168.96      4.76 o 
  -4   2   8     2891.88     3083.17     25.29 o 
  -3   2   8      396.10      398.74      5.95 o 
  -2   2   8     2698.45     2645.83     23.89 o 
  -1   2   8      101.89       90.09      3.37 o 
   0   2   8     1269.85     1258.57     12.42 o 
   1   2   8       74.96       48.86      2.76 o 
   2   2   8       53.32       62.50      3.05 o 
   3   2   8      206.51      220.91      5.53 o 
   4   2   8     3611.84     3875.47     31.02 o 
   5   2   8      185.60      135.04      5.60 o 
   6   2   8      775.96      807.67      9.86 o 
   7   2   8       62.43       69.51      5.04 o 
   8   2   8      378.17      380.70     10.70 o 
   9   2   8       26.85       16.82      5.82 o 
  10   2   8        0.90       10.94      7.40 o 
  11   2   8       34.40       55.91      9.74 o 
  12   2   8        5.10        0.78     11.04 o 
  13   2   8        8.99       -3.93     12.39 o 
  14   2   8        5.19       -4.83     13.11 o 
 -13   3   8      132.44      135.57     18.60 o 
 -12   3   8      141.67      129.80     16.48 o 
 -11   3   8       86.97       85.33     16.86 o 
 -10   3   8       14.14        1.56     11.33 o 
  -9   3   8      129.30      145.06     10.71 o 
  -8   3   8      856.31      816.74     15.90 o 
  -7   3   8      927.75      955.86     17.52 o 
  -6   3   8      577.85      587.55      9.89 o 
  -5   3   8       11.33       -1.10      2.44 o 
  -4   3   8      467.17      426.59     12.18 o 
  -3   3   8     1888.35     1842.58     18.99 o 
  -2   3   8     1714.95     1709.70     20.80 o 
  -1   3   8      146.86      163.25      5.05 o 
   0   3   8       49.46       67.82      4.19 o 
   1   3   8     1298.95     1288.03     12.31 o 
   2   3   8      477.50      471.31      6.61 o 
   3   3   8      138.25      132.40      4.37 o 
   4   3   8        9.39        3.07      3.70 o 
   5   3   8       58.55       48.10      4.54 o 
   6   3   8       77.53       68.40      6.85 o 
   7   3   8      535.85      551.57     13.14 o 
   8   3   8      287.79      311.88     11.94 o 
   9   3   8       18.68       -3.95      9.12 o 
  10   3   8      147.05      118.37     11.39 o 
  11   3   8       37.68       30.29     11.57 o 
  12   3   8       39.79       48.62     16.44 o 
  13   3   8       39.20       55.29     14.11 o 
 -10   4   8      156.93      206.30     19.80 o 
  -9   4   8       55.71       40.70      8.45 o 
  -8   4   8       43.36       33.54     12.33 o 
  -7   4   8       81.20       91.65     16.66 o 
  -6   4   8      268.48      267.10     18.85 o 
  -5   4   8       90.79       88.51     12.17 o 
  -4   4   8        3.74        9.34      9.93 o 
  -3   4   8      166.95      149.59     11.21 o 
  -2   4   8       10.35       -0.23      6.40 o 
  -1   4   8      436.18      404.99     10.65 o 
   0   4   8      680.87      645.35     12.82 o 
   1   4   8      868.50      835.68     14.09 o 
   2   4   8        0.51        8.32      8.02 o 
   3   4   8      261.18      267.84      9.20 o 
   4   4   8      591.32      579.75     17.45 o 
   5   4   8      540.10      544.57     20.20 o 
   6   4   8       13.26       12.71     10.80 o 
   7   4   8       91.25       87.68      7.00 o 
   8   4   8       22.87       18.12      8.22 o 
   9   4   8        4.48        3.36     10.08 o 
  10   4   8       95.88       95.98     12.19 o 
  -6   5   8        0.61        1.34     16.67 o 
  -5   5   8        0.32        1.28     16.47 o 
  -4   5   8        2.71       -5.53     22.15 o 
  -3   5   8        3.46       -2.72     14.57 o 
  -2   5   8       45.49       55.72     11.38 o 
  -1   5   8       42.22       16.96     10.64 o 
   0   5   8        2.25       -5.83      9.84 o 
   1   5   8        0.40      -13.00      9.56 o 
   2   5   8       66.04       79.15      9.62 o 
   3   5   8        6.48        4.90      9.99 o 
   4   5   8       27.97       16.26     11.06 o 
   5   5   8       22.77       34.99     11.90 o 
   6   5   8      130.01      121.47     13.82 o 
 -15   1   9        6.25        6.64     11.90 o 
 -14   1   9       12.92       16.69     12.15 o 
 -13   1   9      153.76      154.41     10.86 o 
 -12   1   9      155.08      173.71     10.34 o 
 -11   1   9      695.11      636.28     14.45 o 
 -10   1   9       42.87       34.06      9.12 o 
  -9   1   9      995.00      959.30     15.98 o 
  -8   1   9     1373.60     1323.13     17.54 o 
  -7   1   9      582.86      518.19     15.13 o 
  -6   1   9       38.89       51.05      5.94 o 
  -5   1   9      110.37      135.32      4.73 o 
  -4   1   9     1653.34     1666.38     15.66 o 
  -3   1   9     2316.80     2272.58     20.04 o 
  -2   1   9     3074.65     3056.68     25.93 o 
  -1   1   9      178.61      164.67      3.62 o 
   0   1   9     1550.66     1675.01     14.24 o 
   1   1   9      119.64       92.64      3.81 o 
   2   1   9     3348.78     3228.45     27.27 o 
   3   1   9     2562.49     2577.87     22.24 o 
   4   1   9     1948.82     2012.08     18.09 o 
   5   1   9        3.12        3.35      3.17 o 
   6   1   9     1244.28     1148.61     13.82 o 
   7   1   9     1625.14     1672.54     19.83 o 
   8   1   9      766.81      776.79     13.84 o 
   9   1   9      226.72      180.46      8.24 o 
  10   1   9        1.45       -4.58      7.01 o 
  11   1   9      195.17      219.85     10.47 o 
  12   1   9      357.33      378.82     12.15 o 
  13   1   9       62.54       90.53     10.34 o 
  14   1   9       11.20       -8.22     11.34 o 
  15   1   9       83.24       43.60     15.14 o 
 -14   2   9      149.53      165.59     20.67 o 
 -13   2   9       65.69       72.53     13.01 o 
 -12   2   9       54.40       48.01     18.15 o 
 -11   2   9      249.78      266.70     12.15 o 
 -10   2   9      275.65      300.17      9.56 o 
  -9   2   9     1152.16     1179.79     19.60 o 
  -8   2   9      120.48      127.64      6.07 o 
  -7   2   9       37.11       18.29      4.32 o 
  -6   2   9     3075.84     3043.50     28.70 o 
  -5   2   9     2449.51     2350.53     20.37 o 
  -4   2   9      896.19      861.95      9.42 o 
  -3   2   9      558.86      576.86      7.23 o 
  -2   2   9     1930.60     1859.82     16.89 o 
  -1   2   9     6911.38     7167.71     58.14 o 
   0   2   9     2858.62     2801.21     25.20 o 
   1   2   9      828.84      771.79     10.52 o 
   2   2   9      382.31      421.14      5.82 o 
   3   2   9     1426.25     1422.55     12.94 o 
   4   2   9     2584.95     2639.89     23.19 o 
   5   2   9      930.06      894.29     10.18 o 
   6   2   9       70.15       66.35      3.93 o 
   7   2   9       90.13       79.98      5.05 o 
   8   2   9      289.86      272.36      6.97 o 
   9   2   9      103.16      116.30      7.23 o 
  10   2   9      568.51      662.68     16.53 o 
  11   2   9      135.18       92.24     10.07 o 
  12   2   9        0.13       -8.01     11.42 o 
  13   2   9        1.38       14.75     18.80 o 
  14   2   9       13.16       18.80     13.65 o 
 -13   3   9       17.28       21.74     23.50 o 
 -12   3   9        0.36        4.11     15.01 o 
 -11   3   9        0.07       -5.73     11.41 o 
 -10   3   9       30.49       32.41     10.99 o 
  -9   3   9        7.27       10.54      9.63 o 
  -8   3   9        8.99        4.06      7.32 o 
  -7   3   9       23.44       16.68      6.52 o 
  -6   3   9        4.59        6.09      5.77 o 
  -5   3   9      540.59      491.35     10.60 o 
  -4   3   9      522.91      456.90      9.97 o 
  -3   3   9      422.73      418.33      8.45 o 
  -2   3   9       71.75       72.95      4.39 o 
  -1   3   9      148.47      163.35      4.87 o 
   0   3   9       36.27       30.97      4.63 o 
   1   3   9      426.27      425.35      6.78 o 
   2   3   9      219.48      221.15      5.09 o 
   3   3   9       87.43       80.29      4.21 o 
   4   3   9      121.21      121.04      4.81 o 
   5   3   9       15.32       11.55      3.92 o 
   6   3   9       28.39       19.83      5.74 o 
   7   3   9       83.31      107.16      9.46 o 
   8   3   9      257.87      276.06      9.96 o 
   9   3   9      167.56      160.42     11.32 o 
  10   3   9       27.48       15.86     11.46 o 
  11   3   9       12.44       -2.78     11.44 o 
  12   3   9       13.33        0.96     16.75 o 
  13   3   9        0.83       18.91     16.92 o 
 -10   4   9       71.75      103.98     19.37 o 
  -9   4   9      177.62      183.78     16.52 o 
  -8   4   9       98.42      106.43      9.94 o 
  -7   4   9        9.27       30.36     16.22 o 
  -6   4   9      104.78      108.99     13.60 o 
  -5   4   9      558.95      545.43     20.83 o 
  -4   4   9      153.35      172.82     12.68 o 
  -3   4   9       13.76       -2.89      9.92 o 
  -2   4   9        3.21      -14.35      9.57 o 
  -1   4   9      528.41      549.33     14.14 o 
   0   4   9      843.68      847.80     17.16 o 
   1   4   9      233.81      234.90     11.41 o 
   2   4   9       51.22       37.88      7.50 o 
   3   4   9     1265.16     1255.64     26.10 o 
   4   4   9      150.76      151.86     16.29 o 
   5   4   9        5.52       15.51     10.92 o 
   6   4   9        2.91        7.70     11.22 o 
   7   4   9       33.64       32.72      7.14 o 
   8   4   9       13.53        7.05      9.44 o 
   9   4   9       41.45       40.91     12.85 o 
  10   4   9       18.93       28.70     11.67 o 
  -5   5   9        2.73      -15.77     24.20 o 
  -4   5   9      104.79      108.82     17.18 o 
  -3   5   9      192.10      204.59     14.11 o 
  -2   5   9      117.97      114.15     16.97 o 
  -1   5   9       58.21       52.92     11.31 o 
   0   5   9       10.74        4.85     10.79 o 
   1   5   9       93.72       98.60     11.41 o 
   2   5   9       75.56       89.42     10.33 o 
   3   5   9      109.37      118.92     12.12 o 
   4   5   9       54.16       57.84     12.12 o 
   5   5   9        8.39       -2.82     12.14 o 
 -15   0  10       41.40       55.06     17.19 o 
 -14   0  10      424.98      409.60     22.23 o 
 -13   0  10        2.63      -11.44     13.45 o 
 -12   0  10       50.83       30.13     12.26 o 
 -11   0  10      592.22      578.57     22.23 o 
 -10   0  10     2130.12     2132.41     39.59 o 
  -9   0  10      315.15      261.05     18.93 o 
  -8   0  10      215.36      205.86      9.85 o 
  -7   0  10      686.64      600.80     16.86 o 
  -6   0  10     6004.20     5855.65     89.57 o 
  -5   0  10      335.08      348.44     13.71 o 
  -4   0  10     4838.25     4880.73     74.52 o 
  -3   0  10       72.95       70.22      6.14 o 
  -2   0  10      263.40      249.11      8.96 o 
  -1   0  10     9625.12     9644.86    122.49 o 
   0   0  10     8843.75     8823.81     99.79 o 
   1   0  10     2004.12     1819.77     30.10 o 
   2   0  10     1237.20     1507.11     25.98 o 
   3   0  10     2214.47     2289.82     34.06 o 
   4   0  10     3109.21     2941.42     39.83 o 
   5   0  10     2646.51     2709.62     44.80 o 
   6   0  10      391.17      415.53     21.86 o 
   7   0  10      263.52      242.82     10.87 o 
   8   0  10      603.24      522.17     16.07 o 
   9   0  10       52.27       47.15     10.03 o 
  10   0  10        9.08       17.43     10.94 o 
  11   0  10      274.20      342.73     16.09 o 
  12   0  10       16.79       33.45     12.33 o 
  13   0  10        8.16        2.08     12.98 o 
  14   0  10        0.84       -7.18     15.27 o 
  15   0  10       90.67      140.52     18.45 o 
 -15   1  10       19.23        8.60     12.40 o 
 -14   1  10       15.04       14.39     10.73 o 
 -13   1  10       26.27       21.55      9.95 o 
 -12   1  10       40.17       43.39      9.51 o 
 -11   1  10      133.48      134.54      9.40 o 
 -10   1  10        0.03       -6.04      7.00 o 
  -9   1  10        8.24        5.20      6.51 o 
  -8   1  10      354.65      351.07     11.94 o 
  -7   1  10     1173.95     1148.84     14.49 o 
  -6   1  10      452.99      478.90     10.93 o 
  -5   1  10       16.42       -3.28      3.86 o 
  -4   1  10     1768.06     1779.48     16.75 o 
  -3   1  10      946.12      950.68     10.21 o 
  -2   1  10      443.74      467.03      7.39 o 
  -1   1  10      540.27      471.34      6.36 o 
   0   1  10        5.91       -1.06      2.27 o 
   1   1  10     2485.20     2563.09     22.19 o 
   2   1  10       14.67       19.22      2.86 o 
   3   1  10     1803.85     1766.86     17.61 o 
   4   1  10       34.34       27.64      3.05 o 
   5   1  10     1284.00     1341.45     14.11 o 
   6   1  10      145.58      158.28      5.28 o 
   7   1  10      196.09      217.71      7.05 o 
   8   1  10      527.56      577.92     11.36 o 
   9   1  10        2.16       -9.62      6.41 o 
  10   1  10       28.12       16.63      7.73 o 
  11   1  10      901.06      845.70     17.48 o 
  12   1  10        0.67       -1.87      8.65 o 
  13   1  10       20.81       39.68     10.26 o 
  14   1  10       32.68       26.13     12.27 o 
  15   1  10       19.06      -16.03     16.50 o 
 -14   2  10       17.63       32.50     13.73 o 
 -13   2  10       10.42        0.01     12.96 o 
 -12   2  10        0.04       -7.67     15.78 o 
 -11   2  10       40.84       45.01      9.93 o 
 -10   2  10       72.50       70.47      8.09 o 
  -9   2  10       90.16      112.90      8.37 o 
  -8   2  10       41.81       38.81      6.38 o 
  -7   2  10        0.34       -5.22      3.48 o 
  -6   2  10       83.19       79.23      5.39 o 
  -5   2  10      588.03      588.24      8.19 o 
  -4   2  10      523.93      501.05      7.23 o 
  -3   2  10      678.38      686.90      8.59 o 
  -2   2  10      564.50      569.06      7.55 o 
  -1   2  10      620.04      633.10      7.82 o 
   0   2  10      116.11      108.26      3.68 o 
   1   2  10       72.12       91.49      3.67 o 
   2   2  10      973.95     1054.88     10.38 o 
   3   2  10        1.93       -4.60      3.07 o 
   4   2  10       39.52       20.82      3.59 o 
   5   2  10      184.73      198.22      5.07 o 
   6   2  10        3.32        1.39      3.82 o 
   7   2  10       35.58       31.91      4.64 o 
   8   2  10      475.89      424.06      9.34 o 
   9   2  10      310.15      293.39      8.91 o 
  10   2  10       21.41        9.26      8.63 o 
  11   2  10        0.12       -3.80     10.44 o 
  12   2  10        0.06       -3.44     11.37 o 
  13   2  10        1.45      -16.32     12.46 o 
  14   2  10        1.20      -20.04     13.36 o 
 -12   3  10      211.37      206.72     14.97 o 
 -11   3  10       40.55       34.98     12.10 o 
 -10   3  10       16.10       -3.09     10.65 o 
  -9   3  10       85.15       64.11     10.58 o 
  -8   3  10      635.48      606.66     17.03 o 
  -7   3  10      533.19      569.04     12.34 o 
  -6   3  10      270.10      290.17      8.72 o 
  -5   3  10        3.24       -3.47      5.69 o 
  -4   3  10     1108.52     1038.12     13.89 o 
  -3   3  10     1961.42     1974.14     19.01 o 
  -2   3  10     1124.90     1125.90     11.43 o 
  -1   3  10      954.52      873.22     10.09 o 
   0   3  10       67.17       63.97      5.93 o 
   1   3  10      487.29      470.02      8.67 o 
   2   3  10     2915.85     2822.56     25.54 o 
   3   3  10     1831.99     1728.76     16.51 o 
   4   3  10      155.49      163.56      5.47 o 
   5   3  10      120.14      126.48      6.28 o 
   6   3  10      508.68      479.14     10.61 o 
   7   3  10      260.87      293.13     13.18 o 
   8   3  10      258.00      306.84     10.43 o 
   9   3  10        4.47        4.87      9.96 o 
  10   3  10       92.09       95.41     16.06 o 
  11   3  10       59.79       48.73     12.15 o 
  12   3  10       23.15       44.29     13.09 o 
 -10   4  10       61.61       68.15     14.63 o 
  -9   4  10      144.65      169.46     13.61 o 
  -8   4  10       36.51       26.10     11.73 o 
  -7   4  10       83.44       69.12     16.69 o 
  -6   4  10      343.23      372.04     16.91 o 
  -5   4  10      424.42      413.73     16.98 o 
  -4   4  10        4.67       -9.12     10.78 o 
  -3   4  10       45.38       39.31     11.86 o 
  -2   4  10       82.79       68.18     10.73 o 
  -1   4  10      539.43      507.75     17.62 o 
   0   4  10        4.78       15.77      9.74 o 
   1   4  10       50.63       30.40      9.89 o 
   2   4  10        8.26       -4.44     12.11 o 
   3   4  10      201.81      218.61     10.79 o 
   4   4  10        3.88       -2.22     12.78 o 
   5   4  10       82.69       88.65     13.78 o 
   6   4  10       33.51       38.44      6.62 o 
   7   4  10        8.23        1.61      7.33 o 
   8   4  10        5.49       -6.60     18.17 o 
   9   4  10       32.04       29.43     11.13 o 
  10   4  10       70.68       78.59     12.49 o 
  -5   5  10       12.11      -15.93     17.41 o 
  -4   5  10       12.33       22.29     13.31 o 
  -3   5  10       42.21       53.99     13.27 o 
  -2   5  10        0.44       -9.23     16.39 o 
  -1   5  10        2.46        7.49     12.32 o 
   0   5  10        0.25        4.92     11.49 o 
   1   5  10        4.63        7.96     16.12 o 
   2   5  10        0.24       10.58     11.24 o 
   3   5  10        3.26       13.74     11.32 o 
   4   5  10        5.48        6.62     16.33 o 
 -15   1  11        0.22       -8.57     15.69 o 
 -14   1  11        6.43        0.66     10.78 o 
 -13   1  11      144.11      153.49     11.09 o 
 -12   1  11       97.75      110.56     10.89 o 
 -11   1  11      207.97      230.04     10.74 o 
 -10   1  11      215.46      196.05      9.79 o 
  -9   1  11      213.16      226.20      9.61 o 
  -8   1  11     1855.82     1818.87     22.38 o 
  -7   1  11     1910.49     1861.40     20.65 o 
  -6   1  11      513.92      489.61      9.24 o 
  -5   1  11      221.97      211.29      7.43 o 
  -4   1  11     1237.62     1089.28     13.14 o 
  -3   1  11     6836.94     6713.47     55.13 o 
  -2   1  11     3391.35     3390.31     31.54 o 
  -1   1  11       95.06       60.31      3.39 o 
   0   1  11     1164.89     1181.33     11.08 o 
   1   1  11     3135.34     3131.49     26.87 o 
   2   1  11     7411.16     7810.06     63.53 o 
   3   1  11      422.52      338.50      6.94 o 
   4   1  11      165.38      190.37      4.69 o 
   5   1  11       51.42       47.48      4.02 o 
   6   1  11      815.74      769.62     11.28 o 
   7   1  11       45.09       51.20      5.06 o 
   8   1  11      462.39      534.45     11.04 o 
   9   1  11        0.23       -4.18      6.89 o 
  10   1  11      306.34      245.97     10.03 o 
  11   1  11       33.32       13.48      8.42 o 
  12   1  11        6.83        8.56      9.07 o 
  13   1  11       58.90       94.66     12.77 o 
  14   1  11        0.73       25.00     14.26 o 
 -14   2  11       60.68       49.65     14.75 o 
 -13   2  11       29.07        9.31     12.78 o 
 -12   2  11       43.12       40.16     12.53 o 
 -11   2  11      381.21      430.11     16.21 o 
 -10   2  11      619.77      606.46     14.62 o 
  -9   2  11      120.19      132.36      8.23 o 
  -8   2  11        3.71       -9.48      6.32 o 
  -7   2  11       50.00       35.84      5.06 o 
  -6   2  11      642.46      603.98      9.48 o 
  -5   2  11     2460.22     2503.25     23.01 o 
  -4   2  11      495.16      502.06      9.11 o 
  -3   2  11       18.18       23.13      7.32 o 
  -2   2  11       23.02       24.11      3.65 o 
  -1   2  11     2903.51     2878.02     25.07 o 
   0   2  11      799.98      783.71      9.18 o 
   1   2  11      858.84      781.50     10.80 o 
   2   2  11        0.48       -2.85      4.02 o 
   3   2  11      265.61      281.22      5.46 o 
   4   2  11      746.95      745.24      9.34 o 
   5   2  11     1274.30     1313.58     13.76 o 
   6   2  11      845.09      899.40     11.64 o 
   7   2  11      205.66      182.48      6.53 o 
   8   2  11      413.98      411.30     10.17 o 
   9   2  11       52.10       73.69      7.97 o 
  10   2  11      298.73      346.10     12.21 o 
  11   2  11      209.02      258.54     13.47 o 
  12   2  11      109.43       75.71     12.46 o 
  13   2  11       12.03       -1.37     12.66 o 
  14   2  11       66.77       92.13     14.91 o 
 -12   3  11       10.98        9.86     13.00 o 
 -11   3  11        1.50       -5.28     12.39 o 
 -10   3  11       50.94       49.76     11.76 o 
  -9   3  11       30.80       13.76     12.97 o 
  -8   3  11      111.95      102.92      9.73 o 
  -7   3  11        1.03       -8.21      6.86 o 
  -6   3  11      229.99      228.49     10.34 o 
  -5   3  11      244.46      231.75      8.08 o 
  -4   3  11        1.18       -7.83      5.22 o 
  -3   3  11      852.18      839.73     12.12 o 
  -2   3  11       75.14       72.98      4.14 o 
  -1   3  11        6.55        3.59      3.18 o 
   0   3  11       89.52       87.88      3.73 o 
   1   3  11      143.15      136.41      4.47 o 
   2   3  11       24.20       27.13      3.78 o 
   3   3  11      258.69      251.51      6.03 o 
   4   3  11       41.56       47.01      5.48 o 
   5   3  11        2.78       -0.22      5.59 o 
   6   3  11       47.80       44.97      6.40 o 
   7   3  11       24.61       23.38      7.47 o 
   8   3  11      211.76      203.99     10.60 o 
   9   3  11      110.37       92.96     11.08 o 
  10   3  11      141.63      114.39     11.94 o 
  11   3  11       17.29        2.13     12.70 o 
  12   3  11        0.13       -6.42     13.48 o 
  -9   4  11       65.89      103.83     14.01 o 
  -8   4  11       37.55       39.60     12.29 o 
  -7   4  11       50.07       59.11     14.84 o 
  -6   4  11      149.59      173.05     14.56 o 
  -5   4  11       85.42       79.16     12.85 o 
  -4   4  11      149.59      140.01     13.22 o 
  -3   4  11        0.88       -1.61     12.03 o 
  -2   4  11       10.86       -3.09     11.45 o 
  -1   4  11        6.71       -1.51     10.25 o 
   0   4  11      162.22      180.83     12.01 o 
   1   4  11       82.68       66.26     10.90 o 
   2   4  11      443.45      427.21     15.84 o 
   3   4  11       31.54       39.55     10.93 o 
   4   4  11      521.14      518.43     18.33 o 
   5   4  11      140.97      166.59      9.70 o 
   6   4  11        2.48       11.53      7.09 o 
   7   4  11       27.34       21.89      9.56 o 
   8   4  11       27.55       30.14     10.39 o 
   9   4  11       24.10       17.96     13.55 o 
  -4   5  11       90.69       76.86     16.29 o 
  -3   5  11      196.24      218.51     15.69 o 
  -2   5  11      163.33      170.65     14.33 o 
  -1   5  11       32.86       41.55     12.21 o 
   0   5  11       20.52       20.56     11.92 o 
   1   5  11      312.67      303.49     15.21 o 
   2   5  11      171.49      169.56     13.89 o 
   3   5  11       43.32       55.69     12.07 o 
   4   5  11        4.95       17.68     12.28 o 
 -15   0  12       35.08       37.46     17.27 o 
 -14   0  12       34.99       45.91     16.58 o 
 -13   0  12      233.06      230.85     22.77 o 
 -12   0  12      223.56      260.21     15.83 o 
 -11   0  12      108.56       84.07     13.17 o 
 -10   0  12      562.84      584.75     20.28 o 
  -9   0  12      945.10      922.40     29.56 o 
  -8   0  12      185.85      208.47     11.91 o 
  -7   0  12       24.18        7.68      9.28 o 
  -6   0  12     4777.30     4787.97     90.25 o 
  -5   0  12     3968.76     3850.25     60.95 o 
  -4   0  12      605.62      565.13     14.83 o 
  -3   0  12        5.21       -0.57      9.14 o 
  -2   0  12      105.50       86.13     14.35 o 
  -1   0  12     2501.84     2457.76     34.05 o 
   0   0  12     4758.82     4630.10     60.73 o 
   1   0  12      629.18      543.52     13.71 o 
   2   0  12      143.58      157.57      8.23 o 
   3   0  12     1516.51     1668.18     29.52 o 
   4   0  12     2176.35     2041.10     29.24 o 
   5   0  12     1107.51     1065.82     22.07 o 
   6   0  12      873.58      913.04     20.76 o 
   7   0  12      312.50      262.59     12.22 o 
   8   0  12       77.46       60.68     12.67 o 
   9   0  12     4189.85     4186.79     68.30 o 
  10   0  12      290.43      377.34     29.87 o 
  11   0  12        4.56       22.80     11.73 o 
  12   0  12      363.17      272.27     16.09 o 
  13   0  12      392.42      351.03     33.06 o 
  14   0  12        1.08       20.17     15.46 o 
 -14   1  12       72.96       77.13     12.75 o 
 -13   1  12       27.44       25.02     10.83 o 
 -12   1  12      139.84      159.86     10.99 o 
 -11   1  12       76.07       70.88      8.90 o 
 -10   1  12       66.74       40.64      8.04 o 
  -9   1  12      163.26      152.29      8.97 o 
  -8   1  12      939.38      955.38     15.27 o 
  -7   1  12      193.79      202.91      8.22 o 
  -6   1  12      208.42      217.70      7.79 o 
  -5   1  12      423.07      395.00      8.29 o 
  -4   1  12      361.62      329.63      7.60 o 
  -3   1  12     1297.14     1345.50     15.21 o 
  -2   1  12     1366.54     1306.57     13.84 o 
  -1   1  12      103.47      110.53      4.79 o 
   0   1  12       21.91       20.02      2.90 o 
   1   1  12      983.67     1094.50     12.05 o 
   2   1  12     2425.44     2506.64     23.44 o 
   3   1  12       48.44       43.53      4.27 o 
   4   1  12      791.45      807.54     12.18 o 
   5   1  12     1040.47     1060.67     12.89 o 
   6   1  12      121.25      127.23      6.00 o 
   7   1  12       46.41       41.43      5.21 o 
   8   1  12       30.60       39.60      7.16 o 
   9   1  12        1.26       -8.08      7.33 o 
  10   1  12      135.01      157.92      9.79 o 
  11   1  12        1.13      -12.91      8.61 o 
  12   1  12       20.51       35.93      9.74 o 
  13   1  12        0.08        0.11     11.66 o 
  14   1  12       13.94       11.57     14.65 o 
 -13   2  12        7.44       -2.46     13.67 o 
 -12   2  12        0.05       -9.42     12.27 o 
 -11   2  12      114.43      122.35     13.01 o 
 -10   2  12       99.28      117.65     10.65 o 
  -9   2  12       55.67       41.77      7.78 o 
  -8   2  12        5.60        3.79      7.15 o 
  -7   2  12       94.40       85.68      6.55 o 
  -6   2  12       38.72       18.05      3.66 o 
  -5   2  12      279.34      286.52      6.60 o 
  -4   2  12      484.03      455.22      7.92 o 
  -3   2  12      249.84      269.72      5.89 o 
  -2   2  12       33.27       28.33      3.97 o 
  -1   2  12      127.34      127.10      4.80 o 
   0   2  12     1059.84     1026.24     11.32 o 
   1   2  12      631.07      611.47      8.25 o 
   2   2  12       31.45       30.66      3.86 o 
   3   2  12       21.89       18.91      3.73 o 
   4   2  12       46.07       39.27      4.09 o 
   5   2  12       32.61       20.20      4.37 o 
   6   2  12       44.26       41.62      4.80 o 
   7   2  12      192.99      207.62      7.06 o 
   8   2  12      151.96      136.58      7.98 o 
   9   2  12       68.67       58.56      8.69 o 
  10   2  12       67.18       54.54     11.21 o 
  11   2  12       30.99       29.38     11.63 o 
  12   2  12       43.62       34.96     12.33 o 
  13   2  12       16.07       17.15     13.09 o 
 -12   3  12      107.92      143.68     17.70 o 
 -11   3  12      149.83      175.39     14.52 o 
 -10   3  12        0.33        4.26     11.45 o 
  -9   3  12      158.34      133.90     11.02 o 
  -8   3  12      357.08      398.94     13.04 o 
  -7   3  12      648.86      606.51     15.43 o 
  -6   3  12       30.07       37.36      7.08 o 
  -5   3  12        5.33       -6.75      6.16 o 
  -4   3  12      544.55      533.23     14.00 o 
  -3   3  12     2432.87     2356.03     27.73 o 
  -2   3  12      342.90      341.76      7.50 o 
  -1   3  12        2.10       -3.67      3.49 o 
   0   3  12      726.96      727.08     19.75 o 
   1   3  12     1247.18     1240.32     22.15 o 
   2   3  12      179.41      191.68      7.55 o 
   3   3  12      270.44      290.45      8.16 o 
   4   3  12        1.53       -1.16      5.46 o 
   5   3  12      145.21      132.55      7.24 o 
   6   3  12      206.69      223.67     15.45 o 
   7   3  12      364.32      374.35     11.34 o 
   8   3  12       68.09      103.08     10.70 o 
   9   3  12        0.41        9.79     10.55 o 
  10   3  12        4.38       21.62     11.29 o 
  11   3  12       23.66       10.17     13.42 o 
  12   3  12       37.81       57.59     15.95 o 
  -9   4  12        3.88       15.15     13.50 o 
  -8   4  12        0.70        1.34     11.90 o 
  -7   4  12       17.27       22.49      7.15 o 
  -6   4  12      245.23      252.84     16.78 o 
  -5   4  12      140.61      145.82     14.55 o 
  -4   4  12       54.44       39.55     13.01 o 
  -3   4  12       11.99       -8.19     11.81 o 
  -2   4  12       20.25       28.41     11.55 o 
  -1   4  12      245.68      244.24     16.56 o 
   0   4  12      528.48      503.75     17.55 o 
   1   4  12       93.61       80.91     13.88 o 
   2   4  12       82.25       91.92     11.63 o 
   3   4  12      293.11      302.10     18.39 o 
   4   4  12      356.40      354.91     12.71 o 
   5   4  12       51.57       66.22      9.42 o 
   6   4  12       13.57       21.96      7.68 o 
   7   4  12       80.00       72.41     10.40 o 
   8   4  12        6.59        7.90     10.35 o 
   9   4  12        0.80        1.08     11.23 o 
  -2   5  12       95.06       89.30     14.27 o 
  -1   5  12       18.83       17.64     13.05 o 
   0   5  12       20.19       27.31     12.96 o 
   1   5  12       14.73        8.35     12.66 o 
   2   5  12        0.91       -4.95     15.03 o 
 -14   1  13       27.28       39.85     13.01 o 
 -13   1  13      185.00      233.53     13.04 o 
 -12   1  13      267.38      242.78     12.09 o 
 -11   1  13        5.13       -6.61      8.88 o 
 -10   1  13        1.98       -4.56      8.45 o 
  -9   1  13      275.53      282.67      9.60 o 
  -8   1  13      588.63      568.49     15.02 o 
  -7   1  13      787.88      855.64     14.19 o 
  -6   1  13      325.20      325.60      7.87 o 
  -5   1  13      163.25      153.39      6.04 o 
  -4   1  13      596.12      571.43      9.49 o 
  -3   1  13     1479.14     1465.62     16.45 o 
  -2   1  13      526.37      493.93      8.43 o 
  -1   1  13       57.59       43.95      4.11 o 
   0   1  13      121.21      142.91      5.67 o 
   1   1  13      106.56       77.40      4.33 o 
   2   1  13     1846.58     1716.31     19.21 o 
   3   1  13     2670.39     2652.77     28.53 o 
   4   1  13       51.33       44.74      5.10 o 
   5   1  13      329.69      334.07      8.34 o 
   6   1  13     1717.69     1658.51     18.58 o 
   7   1  13      507.07      514.37      9.72 o 
   8   1  13       14.67       25.52      6.04 o 
   9   1  13      372.82      425.99     13.01 o 
  10   1  13      293.72      250.55     10.78 o 
  11   1  13       32.41        7.15      8.87 o 
  12   1  13       12.58       15.64     10.55 o 
  13   1  13       43.61       74.02     12.67 o 
  14   1  13        1.00        3.93     15.93 o 
 -13   2  13        5.28        5.54     13.94 o 
 -12   2  13        1.57       -5.77     15.20 o 
 -11   2  13      150.11      177.37     14.01 o 
 -10   2  13      698.64      705.98     18.63 o 
  -9   2  13      415.67      411.84     15.62 o 
  -8   2  13        2.04      -10.20      6.80 o 
  -7   2  13      259.73      266.27      8.14 o 
  -6   2  13      612.64      588.24     10.80 o 
  -5   2  13     2610.15     2525.63     25.06 o 
  -4   2  13      915.09      891.39     11.83 o 
  -3   2  13       35.05       23.49      4.32 o 
  -2   2  13     1677.06     1707.32     16.79 o 
  -1   2  13     1502.70     1508.77     15.17 o 
   0   2  13     2319.41     2270.27     20.90 o 
   1   2  13      643.78      594.05      9.29 o 
   2   2  13      353.57      348.60      7.04 o 
   3   2  13     1006.61     1122.51     13.21 o 
   4   2  13      375.85      370.85      7.41 o 
   5   2  13      134.01      162.03      5.59 o 
   6   2  13      528.33      567.82     11.19 o 
   7   2  13       45.88       31.53      7.24 o 
   8   2  13     1119.88     1061.94     17.40 o 
   9   2  13       22.64       29.20      8.71 o 
  10   2  13       24.28       17.26     10.32 o 
  11   2  13       11.64       19.41     11.65 o 
  12   2  13       13.97       11.57     12.04 o 
  13   2  13        2.09        1.25     16.33 o 
 -11   3  13        0.61       16.41     12.89 o 
 -10   3  13       24.51       -2.21     11.75 o 
  -9   3  13       34.09       49.60     10.85 o 
  -8   3  13        7.02       -8.46      9.57 o 
  -7   3  13       24.59       20.41      8.94 o 
  -6   3  13      111.77       84.88      9.06 o 
  -5   3  13        5.64        1.66      6.68 o 
  -4   3  13       57.38       44.12      7.34 o 
  -3   3  13      820.84      812.39     13.67 o 
  -2   3  13       26.92       19.64      5.81 o 
  -1   3  13        5.24       -7.60      6.18 o 
   0   3  13      406.41      402.34     10.70 o 
   1   3  13      387.01      409.82     11.26 o 
   2   3  13      204.80      213.90      8.23 o 
   3   3  13        0.57       -5.07      6.48 o 
   4   3  13        1.80       -7.16      5.85 o 
   5   3  13        1.63      -11.43      7.62 o 
   6   3  13      113.85       92.76      9.05 o 
   7   3  13        2.36       -4.30      9.06 o 
   8   3  13       52.05       60.33     10.28 o 
   9   3  13       85.75       77.55     11.42 o 
  10   3  13       62.38       64.71     14.60 o 
  11   3  13        2.23       -2.29     14.81 o 
  -8   4  13       93.63       80.83     12.26 o 
  -7   4  13       11.79        1.44      7.93 o 
  -6   4  13      359.73      345.31     18.32 o 
  -5   4  13      195.90      267.34     29.80 o 
  -4   4  13      104.48      112.00     23.14 o 
  -3   4  13       22.49       17.06     12.21 o 
  -2   4  13       85.60       86.97     13.04 o 
  -1   4  13      531.15      570.58     33.72 o 
   0   4  13      326.03      350.05     15.26 o 
   1   4  13        5.85      -16.26     10.84 o 
   2   4  13       16.73        7.37     11.18 o 
   3   4  13        7.11        6.24      6.72 o 
   4   4  13      121.17      134.83      8.09 o 
   5   4  13       99.11      117.05      8.57 o 
   6   4  13        7.52        6.44      9.81 o 
   7   4  13        3.16        9.77     10.18 o 
   8   4  13        0.55       -2.40     17.37 o 
 -14   0  14       39.75       47.15     16.53 o 
 -13   0  14       57.96       34.84     14.87 o 
 -12   0  14       18.26       43.17     15.01 o 
 -11   0  14      749.00      772.09     42.20 o 
 -10   0  14      840.02      824.87     20.37 o 
  -9   0  14      278.60      287.14     15.13 o 
  -8   0  14        0.64        7.98     10.66 o 
  -7   0  14      308.96      281.32     13.52 o 
  -6   0  14     1190.90     1179.36     35.70 o 
  -5   0  14     4302.62     4112.06     72.61 o 
  -4   0  14      821.33      819.30     19.79 o 
  -3   0  14       13.50       10.99      7.51 o 
  -2   0  14      825.93      763.80     14.28 o 
  -1   0  14     3521.99     3327.04     45.31 o 
   0   0  14     8513.67     8376.09    107.71 o 
   1   0  14       25.72       43.65      7.50 o 
   2   0  14      108.80      101.76      8.82 o 
   3   0  14     1356.03     1333.74     25.93 o 
   4   0  14     2714.30     2656.59     60.07 o 
   5   0  14       81.93       87.86      6.45 o 
   6   0  14        1.43       11.58     14.75 o 
   7   0  14      127.60       76.39     10.51 o 
   8   0  14       28.83       24.93     15.44 o 
   9   0  14      496.54      468.92     17.86 o 
  10   0  14      229.43      293.63     16.46 o 
  11   0  14       22.68       56.72     13.89 o 
  12   0  14       37.14       66.63     15.54 o 
  13   0  14       48.36       23.12     15.28 o 
  14   0  14       67.30       54.80     17.74 o 
 -14   1  14       36.72       33.11     13.24 o 
 -13   1  14       20.83        6.23     12.75 o 
 -12   1  14       29.17       43.52     10.66 o 
 -11   1  14       22.78        6.96      9.18 o 
 -10   1  14        1.35      -13.13      8.75 o 
  -9   1  14        2.58        2.75      7.58 o 
  -8   1  14      543.32      576.86     12.35 o 
  -7   1  14      906.20      878.68     14.65 o 
  -6   1  14       33.86       26.08      6.02 o 
  -5   1  14      110.70      101.71      5.96 o 
  -4   1  14      466.36      461.37      9.24 o 
  -3   1  14      472.17      470.56     10.45 o 
  -2   1  14      168.27      175.16      5.68 o 
  -1   1  14        1.42       -6.27      4.18 o 
   0   1  14      135.23      137.25      5.26 o 
   1   1  14      322.68      318.59      7.01 o 
   2   1  14      931.08      930.14     12.06 o 
   3   1  14      272.05      286.85      7.42 o 
   4   1  14      208.38      208.65      7.06 o 
   5   1  14      415.38      370.19      9.07 o 
   6   1  14      701.73      727.72     10.99 o 
   7   1  14      369.21      399.98      8.99 o 
   8   1  14      158.78      157.44     11.26 o 
   9   1  14       38.40       52.08      7.19 o 
  10   1  14      255.52      259.74      9.62 o 
  11   1  14       64.84       58.79     10.05 o 
  12   1  14       57.29       83.14     12.29 o 
  13   1  14        0.09        8.32     14.29 o 
 -13   2  14       33.01       30.65     14.47 o 
 -12   2  14        4.79      -12.91     13.26 o 
 -11   2  14       31.75       41.00     12.64 o 
 -10   2  14       37.63       44.51     10.86 o 
  -9   2  14       99.53      100.51      9.75 o 
  -8   2  14        4.00        3.07      8.17 o 
  -7   2  14       63.69       74.16      6.97 o 
  -6   2  14       15.55       -1.06      5.96 o 
  -5   2  14       86.45       73.94      6.53 o 
  -4   2  14      497.74      489.40      9.99 o 
  -3   2  14       34.13       27.45      4.38 o 
  -2   2  14      260.09      258.62      6.29 o 
  -1   2  14      854.08      842.65     10.59 o 
   0   2  14       81.89       75.17      4.68 o 
   1   2  14       32.47       21.13      4.23 o 
   2   2  14      130.92      118.12      5.27 o 
   3   2  14      167.90      147.29      6.07 o 
   4   2  14       75.82       65.82      5.74 o 
   5   2  14       64.29       59.64      7.69 o 
   6   2  14        6.29       -8.28      5.52 o 
   7   2  14       45.78       55.04      6.97 o 
   8   2  14        3.76       13.83      7.74 o 
   9   2  14       16.36       21.83      9.41 o 
  10   2  14        0.19      -11.77     13.77 o 
  11   2  14      106.85      132.65     16.20 o 
  12   2  14        6.79        2.97     16.18 o 
 -11   3  14       24.42       13.78     13.61 o 
 -10   3  14        0.06        0.22     12.36 o 
  -9   3  14      166.19      158.53     12.16 o 
  -8   3  14      392.50      372.05     13.58 o 
  -7   3  14      345.30      403.43     13.33 o 
  -6   3  14      100.37       85.21      9.49 o 
  -5   3  14       25.47       12.84      8.14 o 
  -4   3  14       37.14       40.81      8.28 o 
  -3   3  14      618.25      625.39     12.40 o 
  -2   3  14     1306.56     1252.59     17.83 o 
  -1   3  14      121.41      102.94      7.52 o 
   0   3  14       92.72       76.32      9.07 o 
   1   3  14     1047.41     1001.62     16.85 o 
   2   3  14      903.87      880.11     15.77 o 
   3   3  14      199.53      220.52     11.60 o 
   4   3  14       46.07       44.76      7.20 o 
   5   3  14      191.11      189.09      9.76 o 
   6   3  14      148.75      161.66     10.51 o 
   7   3  14      158.38      185.62     11.21 o 
   8   3  14      185.47      203.56     15.28 o 
   9   3  14       21.69        6.00     13.88 o 
  10   3  14      101.31       55.08     15.11 o 
  11   3  14       37.60       55.98     16.32 o 
  -8   4  14        1.54      -14.38      9.58 o 
  -7   4  14       26.83       20.04      9.17 o 
  -6   4  14      232.01      260.96      8.33 o 
  -5   4  14      363.07      358.30     13.50 o 
  -4   4  14        5.46        8.41      7.98 o 
  -3   4  14       85.74       73.23     13.29 o 
  -2   4  14      179.63      183.57     14.73 o 
  -1   4  14      129.64      135.39     13.47 o 
   0   4  14       16.74       32.54     12.27 o 
   1   4  14        0.75       10.67      9.04 o 
   2   4  14        3.11       -7.87      7.92 o 
   3   4  14       21.79       15.90      7.65 o 
   4   4  14       84.89       83.99     13.02 o 
   5   4  14      108.91      128.31     12.26 o 
   6   4  14       49.31       82.84     18.23 o 
   7   4  14        3.24        4.41     12.07 o 
 -13   1  15       63.93       78.06     12.81 o 
 -12   1  15      166.63      200.68     12.17 o 
 -11   1  15      132.03      128.31     10.11 o 
 -10   1  15        2.78       -4.71      9.09 o 
  -9   1  15      229.28      223.62      9.00 o 
  -8   1  15      647.86      633.52     13.58 o 
  -7   1  15      901.98      883.46     14.96 o 
  -6   1  15      512.04      505.85     11.47 o 
  -5   1  15       15.36       14.42      5.99 o 
  -4   1  15     1282.64     1285.81     15.93 o 
  -3   1  15     2215.28     2147.06     22.87 o 
  -2   1  15     2293.70     2296.04     23.90 o 
  -1   1  15       11.62       11.54      5.11 o 
   0   1  15      580.55      613.33      9.90 o 
   1   1  15     1228.90     1244.45     14.83 o 
   2   1  15      205.43      199.80      6.98 o 
   3   1  15       44.94       44.24      5.70 o 
   4   1  15       61.83       44.04      5.92 o 
   5   1  15        7.10       -8.67      5.78 o 
   6   1  15      885.80      817.43     21.76 o 
   7   1  15      825.71      866.60     15.35 o 
   8   1  15       65.22       44.89      6.42 o 
   9   1  15       22.16       -5.81      8.45 o 
  10   1  15       75.37       62.94      9.49 o 
  11   1  15      137.45      135.93     11.99 o 
  12   1  15        2.20       -8.35     11.56 o 
  13   1  15       14.83       31.13     15.16 o 
 -12   2  15       62.83       49.09     14.27 o 
 -11   2  15      145.27      142.44     14.01 o 
 -10   2  15      209.27      230.39     12.90 o 
  -9   2  15      258.98      271.48     12.51 o 
  -8   2  15       23.98       22.99      8.57 o 
  -7   2  15      335.81      298.37      9.72 o 
  -6   2  15      248.50      249.48     10.24 o 
  -5   2  15     1072.68     1045.43     15.73 o 
  -4   2  15      363.01      357.87     11.80 o 
  -3   2  15       39.07       33.71      5.69 o 
  -2   2  15      669.18      677.42     11.23 o 
  -1   2  15     1316.62     1378.01     16.60 o 
   0   2  15      352.92      316.82      7.90 o 
   1   2  15      609.44      612.65      9.55 o 
   2   2  15        0.95        2.86      4.72 o 
   3   2  15      987.25      941.21     16.15 o 
   4   2  15      284.99      295.77     13.04 o 
   5   2  15      239.27      246.16      9.16 o 
   6   2  15       47.84       50.89      8.77 o 
   7   2  15      295.02      291.65     13.46 o 
   8   2  15      199.29      232.61     13.36 o 
   9   2  15      294.72      289.60     16.82 o 
  10   2  15       11.97        7.36     17.23 o 
  11   2  15        2.18       -9.49     15.36 o 
  12   2  15        0.14        2.70     16.39 o 
 -10   3  15       17.98       29.83     13.06 o 
  -9   3  15       76.73       46.89     11.90 o 
  -8   3  15        5.25        3.41     10.29 o 
  -7   3  15        3.97        6.37      9.53 o 
  -6   3  15       11.27       17.15      8.88 o 
  -5   3  15       64.51       57.41      9.41 o 
  -4   3  15       10.60       17.62      7.96 o 
  -3   3  15        8.51       16.69      6.84 o 
  -2   3  15       60.52       67.55      7.89 o 
  -1   3  15        0.06       -0.06      7.06 o 
   0   3  15      104.74       86.98      8.00 o 
   1   3  15      609.52      584.15     13.51 o 
   2   3  15       83.20      101.40      8.27 o 
   3   3  15       20.43       -2.10      8.15 o 
   4   3  15        9.17       -3.76      8.39 o 
   5   3  15       72.00       58.56     12.06 o 
   6   3  15       29.31       41.08     12.01 o 
   7   3  15        4.41        1.21     12.51 o 
   8   3  15       27.62       17.82     13.31 o 
   9   3  15        4.73      -10.54     14.34 o 
  10   3  15        3.41       -6.16     15.01 o 
  -7   4  15        8.11       -6.24      9.77 o 
  -6   4  15      236.07      256.28     13.85 o 
  -5   4  15       98.53       98.84      8.45 o 
  -4   4  15        1.83       -8.32      9.65 o 
  -3   4  15        0.17       -5.73      9.63 o 
  -2   4  15        2.84        7.26      8.81 o 
  -1   4  15       15.19       19.35      8.74 o 
   0   4  15      184.76      187.42      8.51 o 
   1   4  15      129.36      122.05      8.97 o 
   2   4  15        0.08        5.48      7.65 o 
   3   4  15       19.23       25.20     10.98 o 
   4   4  15      209.16      217.79     15.82 o 
   5   4  15       90.74       98.15     12.49 o 
   6   4  15        4.40       18.55     12.14 o 
   7   4  15       45.47       23.72     16.73 o 
 -13   0  16        0.46       -2.52     15.70 o 
 -12   0  16        2.59       -9.80     15.13 o 
 -11   0  16      179.40      197.54     14.50 o 
 -10   0  16      521.19      475.70     20.01 o 
  -9   0  16      625.13      605.87     21.62 o 
  -8   0  16        3.34       -8.71     11.52 o 
  -7   0  16      644.60      652.81     21.13 o 
  -6   0  16     1420.94     1319.40     28.35 o 
  -5   0  16      750.90      752.98     20.45 o 
  -4   0  16      229.26      221.35     12.43 o 
  -3   0  16      112.08      144.94     13.39 o 
  -2   0  16      608.45      598.31     13.39 o 
  -1   0  16      309.01      291.10      9.06 o 
   0   0  16     2606.86     2485.47     35.40 o 
   1   0  16     1194.16     1135.02     23.87 o 
   2   0  16      101.31      121.42     10.13 o 
   3   0  16      214.36      216.63     12.10 o 
   4   0  16     4771.89     4659.40     73.96 o 
   5   0  16     1533.84     1553.84     31.66 o 
   6   0  16      202.66      238.48     13.03 o 
   7   0  16      134.96      160.00     24.00 o 
   8   0  16     2162.40     2305.28     43.53 o 
   9   0  16      129.05      124.96     13.49 o 
  10   0  16      155.37      259.47     16.67 o 
  11   0  16       10.19        8.59     13.37 o 
  12   0  16       52.78       35.80     16.08 o 
  13   0  16        0.42       -5.27     17.03 o 
 -13   1  16      126.21      160.43     13.82 o 
 -12   1  16       51.27       28.07     12.01 o 
 -11   1  16        3.88        1.39      8.72 o 
 -10   1  16       43.43       50.32      8.33 o 
  -9   1  16       69.21       87.22      9.03 o 
  -8   1  16       84.81       80.53      8.26 o 
  -7   1  16      824.49      850.02     14.93 o 
  -6   1  16       41.85       53.97      7.46 o 
  -5   1  16      129.92      126.79      7.86 o 
  -4   1  16      483.77      479.71     10.98 o 
  -3   1  16      188.84      194.29      6.73 o 
  -2   1  16      853.68      903.06     12.76 o 
  -1   1  16       14.77        9.24      4.07 o 
   0   1  16      181.32      214.03      6.42 o 
   1   1  16      240.25      274.04      6.98 o 
   2   1  16      221.35      232.46      7.41 o 
   3   1  16       11.89        9.43      5.66 o 
   4   1  16        0.43       -8.48      5.65 o 
   5   1  16      242.10      240.94      9.44 o 
   6   1  16      244.77      234.15      9.59 o 
   7   1  16      466.26      440.50     12.32 o 
   8   1  16        3.68       10.48      8.26 o 
   9   1  16        0.94       -6.75      8.76 o 
  10   1  16        7.80       -3.54      9.20 o 
  11   1  16       11.17       29.16     11.29 o 
  12   1  16       28.35       37.04     14.73 o 
 -12   2  16        3.47       -7.44     14.19 o 
 -11   2  16       39.12       39.89     12.34 o 
 -10   2  16      111.96      123.98     12.23 o 
  -9   2  16       29.74       12.88     10.53 o 
  -8   2  16       44.19       25.58     10.04 o 
  -7   2  16      100.84       85.47      8.99 o 
  -6   2  16        8.55        7.11      8.47 o 
  -5   2  16        5.77       -1.05      6.89 o 
  -4   2  16      287.03      267.34     10.09 o 
  -3   2  16       32.59       33.28      6.42 o 
  -2   2  16      141.22      133.28      6.97 o 
  -1   2  16      120.20      128.01      7.03 o 
   0   2  16      568.96      538.24     10.82 o 
   1   2  16       53.48       39.79      5.86 o 
   2   2  16        0.87        2.71      4.90 o 
   3   2  16      105.95      102.64      7.53 o 
   4   2  16      118.42      113.55      8.02 o 
   5   2  16       22.02       15.00      8.38 o 
   6   2  16       24.81       11.91     10.05 o 
   7   2  16        5.13       12.64     10.76 o 
   8   2  16       38.03       42.25     13.36 o 
   9   2  16       75.37       83.14     18.13 o 
  10   2  16       12.74       36.75     14.94 o 
  11   2  16        3.14       17.20     16.03 o 
 -10   3  16        6.09        1.86     11.98 o 
  -9   3  16       91.49      118.55     12.39 o 
  -8   3  16      381.48      402.99     14.26 o 
  -7   3  16      386.65      402.04     13.77 o 
  -6   3  16       49.35       53.81      9.94 o 
  -5   3  16      146.82      158.13     10.35 o 
  -4   3  16      686.40      684.36     16.24 o 
  -3   3  16      744.62      771.58     16.49 o 
  -2   3  16      273.63      265.75     12.45 o 
  -1   3  16        5.20       -7.08      7.58 o 
   0   3  16      251.88      255.91      9.89 o 
   1   3  16      202.42      219.26      9.59 o 
   2   3  16      466.20      441.10     12.68 o 
   3   3  16      105.85       90.34     12.01 o 
   4   3  16        2.78       -3.12     11.03 o 
   5   3  16       51.98       58.97     12.49 o 
   6   3  16      158.75      179.38     15.18 o 
   7   3  16        6.02       17.27     13.53 o 
   8   3  16       10.67       23.22     14.54 o 
   9   3  16       23.38       16.26     14.79 o 
  -6   4  16       18.11       43.52     10.09 o 
  -5   4  16      138.88      151.86     10.07 o 
  -4   4  16      147.07      136.65      8.93 o 
  -3   4  16       10.18       19.64     10.34 o 
  -2   4  16       60.30       71.93     10.35 o 
  -1   4  16      178.78      192.71     12.88 o 
   0   4  16       73.42       85.98     11.22 o 
   1   4  16       25.65       20.35      9.84 o 
   2   4  16        6.38        3.79      9.78 o 
   3   4  16      103.59      100.52     18.31 o 
   4   4  16       31.44       34.16     12.01 o 
   5   4  16        1.18        0.02     12.26 o 
   6   4  16        1.51       -6.32     13.23 o 
 -12   1  17       64.25       55.90     11.39 o 
 -11   1  17       42.10       34.79      9.37 o 
 -10   1  17       33.02       27.92      8.67 o 
  -9   1  17      232.67      233.16      9.82 o 
  -8   1  17      253.16      274.45     10.40 o 
  -7   1  17      301.68      292.82     12.19 o 
  -6   1  17       88.01       85.38      7.82 o 
  -5   1  17      104.89      107.05      7.59 o 
  -4   1  17      386.26      367.33      9.53 o 
  -3   1  17     1165.56     1134.96     16.18 o 
  -2   1  17      774.67      705.60     12.44 o 
  -1   1  17       83.26       78.04      5.08 o 
   0   1  17       28.75       30.79      5.25 o 
   1   1  17     1220.80     1195.00     15.05 o 
   2   1  17     1121.24     1102.21     17.32 o 
   3   1  17       13.65       -1.57      7.44 o 
   4   1  17        0.09       -7.32      7.04 o 
   5   1  17       69.74       75.46      8.41 o 
   6   1  17       47.26       39.65      8.54 o 
   7   1  17      221.49      237.73     10.43 o 
   8   1  17       64.32       81.88      9.63 o 
   9   1  17        2.91       -3.79     12.07 o 
  10   1  17       10.99       13.44     10.88 o 
  11   1  17       48.40       57.94     13.78 o 
  12   1  17        0.57       12.12     14.37 o 
 -11   2  17      136.76      158.13     13.54 o 
 -10   2  17      282.10      293.47     14.17 o 
  -9   2  17      152.16      159.78     12.40 o 
  -8   2  17        0.64       -4.19     10.12 o 
  -7   2  17      229.12      231.73     11.76 o 
  -6   2  17      257.99      262.05     13.12 o 
  -5   2  17      488.30      502.53     18.62 o 
  -4   2  17      726.92      670.13     13.06 o 
  -3   2  17       91.48       98.06      7.39 o 
  -2   2  17      148.57      146.29      7.64 o 
  -1   2  17     1869.61     1857.07     28.00 o 
   0   2  17      437.84      444.37     10.54 o 
   1   2  17        3.72        0.02      6.13 o 
   2   2  17        2.17       -1.87      6.11 o 
   3   2  17      669.49      617.50     13.46 o 
   4   2  17      557.72      579.43     17.98 o 
   5   2  17      239.73      252.55     12.95 o 
   6   2  17        1.06       10.30     10.54 o 
   7   2  17      121.90      102.74     13.99 o 
   8   2  17       61.59       66.58     14.88 o 
   9   2  17      200.99      237.32     25.87 o 
  10   2  17        7.23       35.25     15.73 o 
  11   2  17        1.92       24.18     19.27 o 
  -9   3  17       42.36       33.29     12.04 o 
  -8   3  17       30.28       28.55     11.04 o 
  -7   3  17        0.36       -7.68     10.03 o 
  -6   3  17        7.28       18.91     10.04 o 
  -5   3  17        9.98        9.11      9.16 o 
  -4   3  17       89.98      122.87     12.38 o 
  -3   3  17       41.34       73.62     11.34 o 
  -2   3  17       17.85       22.79     10.11 o 
  -1   3  17       32.25       37.25      9.90 o 
   0   3  17        0.99        3.09     10.13 o 
   1   3  17       22.12       13.75      9.41 o 
   2   3  17       15.29       31.87      9.89 o 
   3   3  17       37.66       29.67     11.72 o 
   4   3  17        6.59       -2.17     11.71 o 
   5   3  17       69.58       65.36     13.05 o 
   6   3  17       12.90       17.42     13.44 o 
   7   3  17       53.95       75.90     14.67 o 
   8   3  17        0.02      -19.32     15.81 o 
   9   3  17        9.18       11.88     15.52 o 
  -5   4  17      299.27      309.38     14.69 o 
  -4   4  17       31.46       41.99      9.28 o 
  -3   4  17        4.37        6.85      7.94 o 
  -2   4  17      122.10      144.53     11.94 o 
  -1   4  17      113.35      103.05     11.88 o 
   0   4  17       14.76       11.27     10.48 o 
   1   4  17       15.03        6.46     10.43 o 
   2   4  17        0.18       -1.76     14.26 o 
   3   4  17        9.55        0.40     12.04 o 
   4   4  17       51.42       74.31     13.00 o 
   5   4  17       80.64       87.03     14.21 o 
 -12   0  18       93.21      100.33     18.16 o 
 -11   0  18      162.95      146.66     15.09 o 
 -10   0  18      121.75      147.71     16.34 o 
  -9   0  18      505.32      551.75     21.77 o 
  -8   0  18      140.66      153.75     15.63 o 
  -7   0  18      408.99      416.43     17.83 o 
  -6   0  18     1245.42     1321.91     29.66 o 
  -5   0  18     1207.04     1220.03     23.19 o 
  -4   0  18      655.71      596.24     15.49 o 
  -3   0  18      144.89      152.87      9.02 o 
  -2   0  18      977.47      984.21     18.75 o 
  -1   0  18      962.99      900.48     19.07 o 
   0   0  18      203.37      196.97     12.17 o 
   1   0  18       48.68       39.14      9.68 o 
   2   0  18      248.77      233.31     13.36 o 
   3   0  18      285.57      270.82     25.47 o 
   4   0  18     1101.59     1093.68     25.66 o 
   5   0  18       26.20       14.79     11.09 o 
   6   0  18      945.64      861.99     23.55 o 
   7   0  18        2.80      -18.65     12.43 o 
   8   0  18        4.87       -2.52     12.18 o 
   9   0  18      163.93      165.35     16.08 o 
  10   0  18        0.59      -11.87     13.59 o 
  11   0  18      126.75      151.18     17.96 o 
  12   0  18        3.96      -23.09     15.40 o 
 -12   1  18       30.72       43.86     11.96 o 
 -11   1  18       25.86       -2.40     10.47 o 
 -10   1  18       37.62       29.83      9.05 o 
  -9   1  18      109.85      103.71      9.76 o 
  -8   1  18       58.44       74.35      9.10 o 
  -7   1  18      280.59      271.28     10.19 o 
  -6   1  18       25.61        9.13      7.52 o 
  -5   1  18      373.57      382.03     10.21 o 
  -4   1  18      436.77      440.11     10.79 o 
  -3   1  18      145.87      152.13      7.48 o 
  -2   1  18       40.02       42.80      6.46 o 
  -1   1  18      173.27      160.34      7.33 o 
   0   1  18      208.51      223.14      9.40 o 
   1   1  18       93.81      112.74      6.66 o 
   2   1  18      405.46      419.10     11.55 o 
   3   1  18      520.34      518.08     13.09 o 
   4   1  18       39.92       31.99      7.89 o 
   5   1  18       48.28       30.69      8.27 o 
   6   1  18      981.67      966.12     17.95 o 
   7   1  18       86.46      103.10      9.93 o 
   8   1  18        0.18        6.71      9.39 o 
   9   1  18       11.72        8.49     10.60 o 
  10   1  18       23.08       24.64     11.47 o 
  11   1  18        1.82        3.82     13.65 o 
 -10   2  18      115.65      126.98     15.72 o 
  -9   2  18       40.49       24.96     11.44 o 
  -8   2  18       13.20       23.94     11.46 o 
  -7   2  18       15.99        9.82      9.96 o 
  -6   2  18      347.02      342.82     14.48 o 
  -5   2  18      126.66      125.83     11.83 o 
  -4   2  18       23.72       21.87      8.44 o 
  -3   2  18       11.12        6.42      7.57 o 
  -2   2  18      233.78      221.57     12.86 o 
  -1   2  18       16.40       31.21      7.43 o 
   0   2  18      209.89      190.22      8.79 o 
   1   2  18       37.61       16.64      7.29 o 
   2   2  18       32.52       19.40      7.44 o 
   3   2  18       17.00       10.86      9.71 o 
   4   2  18       76.10       71.43     10.75 o 
   5   2  18        3.36        8.08     11.86 o 
   6   2  18        1.52        0.53     13.00 o 
   7   2  18       14.37       24.31     13.90 o 
   8   2  18        4.40      -20.64     13.76 o 
   9   2  18        1.82       21.95     15.47 o 
  10   2  18        1.80        8.32     15.48 o 
  -8   3  18      138.54      133.41     12.77 o 
  -7   3  18       90.59      116.62     11.81 o 
  -6   3  18       38.98       44.07     10.94 o 
  -5   3  18        3.19        9.84      9.65 o 
  -4   3  18       94.82      115.89     10.87 o 
  -3   3  18      337.54      383.79     21.47 o 
  -2   3  18      346.19      328.59     13.84 o 
  -1   3  18       96.85       94.54     11.39 o 
   0   3  18       75.37       67.26     10.90 o 
   1   3  18      302.61      329.93     13.42 o 
   2   3  18      338.55      343.67     13.78 o 
   3   3  18       80.34       79.11     13.52 o 
   4   3  18        9.34       21.48     12.34 o 
   5   3  18       30.78       16.31     18.96 o 
   6   3  18      126.10      135.79     15.27 o 
   7   3  18      160.14      184.82     18.11 o 
   8   3  18        0.95       -4.92     15.73 o 
  -3   4  18        4.15       -2.83      9.86 o 
  -2   4  18      175.75      178.18     10.05 o 
  -1   4  18       90.02      109.13     12.27 o 
   0   4  18       19.00        9.17     13.27 o 
   1   4  18        1.60        6.69     11.18 o 
   2   4  18        3.39       15.55     13.43 o 
   3   4  18       28.84       29.91     13.21 o 
 -11   1  19       32.78       22.24     11.67 o 
 -10   1  19        1.47        9.98     10.16 o 
  -9   1  19      280.63      294.98     11.73 o 
  -8   1  19      213.82      221.37     10.66 o 
  -7   1  19      103.42      115.09      8.80 o 
  -6   1  19      199.64      182.03      9.35 o 
  -5   1  19      102.07      101.70      8.46 o 
  -4   1  19      285.26      298.02      9.76 o 
  -3   1  19      699.78      696.03     13.20 o 
  -2   1  19      561.37      532.75     10.24 o 
  -1   1  19       33.98       24.12      6.49 o 
   0   1  19      151.48      146.27      7.27 o 
   1   1  19      396.39      406.55      9.93 o 
   2   1  19     1082.20     1043.75     17.75 o 
   3   1  19       89.76       97.76      8.65 o 
   4   1  19        3.18      -12.39      8.26 o 
   5   1  19       67.10       60.15      8.60 o 
   6   1  19      272.02      316.44     11.96 o 
   7   1  19      186.19      192.77     10.99 o 
   8   1  19       38.70       51.26     12.66 o 
   9   1  19        1.76       17.36     11.86 o 
  10   1  19       67.30       41.07     14.51 o 
  11   1  19       22.25       30.93     16.68 o 
 -10   2  19      187.73      209.32     14.46 o 
  -9   2  19       86.35       81.67     12.79 o 
  -8   2  19       11.57       11.97     13.61 o 
  -7   2  19      226.67      230.82     14.23 o 
  -6   2  19      370.10      399.68     15.54 o 
  -5   2  19      211.63      215.56     13.34 o 
  -4   2  19      192.26      167.33     12.03 o 
  -3   2  19       13.29       17.37     13.06 o 
  -2   2  19      258.77      289.91     12.95 o 
  -1   2  19      265.75      241.51     10.86 o 
   0   2  19      839.06      820.92     17.16 o 
   1   2  19        8.85        2.29      8.31 o 
   2   2  19      103.64      101.32      9.38 o 
   3   2  19       27.55       43.48     12.86 o 
   4   2  19       61.76       73.69     13.08 o 
   5   2  19        5.70        1.39     13.02 o 
   6   2  19      114.67      131.35     15.28 o 
   7   2  19       23.43       24.42     14.52 o 
   8   2  19        8.64       20.35     15.14 o 
   9   2  19       43.97       57.80     17.19 o 
  -7   3  19        9.57       39.10     11.80 o 
  -6   3  19        4.43       -8.29     10.83 o 
  -5   3  19       11.43       26.40     10.89 o 
  -4   3  19        1.25       10.44     13.05 o 
  -3   3  19       22.22       23.43     11.46 o 
  -2   3  19        5.75      -11.96     13.01 o 
  -1   3  19        0.10       -0.24     10.69 o 
   0   3  19        1.33      -15.84     10.56 o 
   1   3  19       50.10       54.61     11.04 o 
   2   3  19       71.67       52.55     11.90 o 
   3   3  19        7.05       19.68     13.14 o 
   4   3  19       34.61       39.27     13.75 o 
   5   3  19       15.62       10.42     18.91 o 
   6   3  19       19.05       22.78     14.92 o 
   7   3  19       21.76       29.56     16.09 o 
 -11   0  20      206.18      208.40     16.62 o 
 -10   0  20       82.15       74.63     16.28 o 
  -9   0  20       79.00       47.55     16.17 o 
  -8   0  20       33.68       19.32     14.63 o 
  -7   0  20      329.19      362.64     24.52 o 
  -6   0  20      840.30      874.44     20.45 o 
  -5   0  20      581.90      593.33     21.95 o 
  -4   0  20       46.20       33.66      9.00 o 
  -3   0  20        7.74       -1.26      8.51 o 
  -2   0  20      342.51      353.91     11.92 o 
  -1   0  20      848.03      832.06     22.37 o 
   0   0  20      563.86      510.52     18.91 o 
   1   0  20      194.85      169.91     14.78 o 
   2   0  20      196.25      200.52     14.34 o 
   3   0  20       54.59       39.63     12.79 o 
   4   0  20     1634.11     1618.03     41.39 o 
   5   0  20     1308.55     1328.46     62.85 o 
   6   0  20       53.68       33.53     13.75 o 
   7   0  20       97.63       57.11     13.50 o 
   8   0  20       83.15       83.28     14.77 o 
   9   0  20       18.59       33.39     15.92 o 
  10   0  20       27.85        2.76     22.59 o 
 -10   1  20        1.83      -13.71     11.04 o 
  -9   1  20       54.45       64.05     12.18 o 
  -8   1  20       38.11       50.73      9.70 o 
  -7   1  20      108.88      108.97      9.41 o 
  -6   1  20       81.90       63.49      8.69 o 
  -5   1  20       80.97       94.23      8.76 o 
  -4   1  20      175.75      175.74      9.01 o 
  -3   1  20      485.39      483.68     13.72 o 
  -2   1  20        4.55       15.29      7.11 o 
  -1   1  20       19.11       12.50      6.71 o 
   0   1  20       68.72       70.91      7.15 o 
   1   1  20      297.73      278.73      9.12 o 
   2   1  20       32.25       44.77      8.59 o 
   3   1  20        7.49       10.91      8.55 o 
   4   1  20      179.86      181.91     10.41 o 
   5   1  20       63.71       36.84      9.34 o 
   6   1  20        0.87        1.88     10.25 o 
   7   1  20      137.36      158.81     16.52 o 
   8   1  20       31.19       18.52     12.19 o 
   9   1  20       10.54       21.40     13.76 o 
  10   1  20       12.01       -1.90     16.75 o 
  -9   2  20       26.56       18.29     12.43 o 
  -8   2  20        0.12       -8.03     11.47 o 
  -7   2  20        1.04      -17.54     11.70 o 
  -6   2  20        0.95        0.68     11.51 o 
  -5   2  20       74.65       52.62     11.79 o 
  -4   2  20      127.23      109.26     11.54 o 
  -3   2  20        5.08       -4.50     10.65 o 
  -2   2  20       35.44       13.11     10.78 o 
  -1   2  20       47.40       57.29     10.50 o 
   0   2  20       45.27       29.46     10.04 o 
   1   2  20       54.77       44.86     10.24 o 
   2   2  20        1.39        8.78     12.79 o 
   3   2  20       56.12       66.15     13.54 o 
   4   2  20        6.79       -8.74     12.91 o 
   5   2  20       42.88       44.17     14.41 o 
   6   2  20        1.38      -12.60     18.54 o 
   7   2  20       47.84       23.52     16.00 o 
   8   2  20       37.42       31.01     16.30 o 
   9   2  20        7.57        6.26     16.34 o 
  -6   3  20        3.58       -2.40     15.26 o 
  -5   3  20       60.32       53.71     11.08 o 
  -4   3  20      361.06      372.89     16.29 o 
  -3   3  20      199.25      210.77     15.48 o 
  -2   3  20       43.68       57.17     20.50 o 
  -1   3  20        0.59       20.76     11.65 o 
   0   3  20       25.70       29.96     11.64 o 
   1   3  20      201.51      231.16     13.57 o 
   2   3  20      236.62      259.36     14.09 o 
   3   3  20       27.08       35.78     14.36 o 
   4   3  20       16.61       44.53     15.24 o 
   5   3  20       22.25      -12.31     14.21 o 
   6   3  20        9.47        9.77     15.17 o 
  -9   1  21      213.76      241.74     24.67 o 
  -8   1  21      290.34      322.88     14.54 o 
  -7   1  21       38.99       29.91      9.38 o 
  -6   1  21       26.01       23.06      8.77 o 
  -5   1  21       24.05       22.96      9.04 o 
  -4   1  21      282.32      281.39     10.36 o 
  -3   1  21       86.97       79.52      8.23 o 
  -2   1  21      518.98      489.88     11.79 o 
  -1   1  21        3.15        2.27      7.07 o 
   0   1  21      275.42      277.40     14.29 o 
   1   1  21      125.49      138.58      9.61 o 
   2   1  21      255.24      277.51     11.20 o 
   3   1  21       24.86       21.26      8.51 o 
   4   1  21       83.85       84.06      9.73 o 
   5   1  21        4.23       -2.96      9.35 o 
   6   1  21       36.42       44.86     10.93 o 
   7   1  21       40.59       46.38     11.55 o 
   8   1  21        3.70        0.85     11.90 o 
   9   1  21       36.78       61.44     15.33 o 
  -8   2  21        1.75       12.51     12.10 o 
  -7   2  21      144.53      194.07     14.89 o 
  -6   2  21      179.26      204.19     14.53 o 
  -5   2  21      177.31      188.30     13.82 o 
  -4   2  21       81.72       93.89     12.42 o 
  -3   2  21        3.28        1.10     10.95 o 
  -2   2  21      284.89      263.76     13.50 o 
  -1   2  21      195.43      224.12     12.84 o 
   0   2  21      541.85      514.52     23.00 o 
   1   2  21      115.37      107.97     11.31 o 
   2   2  21      124.03      110.20     15.21 o 
   3   2  21      191.51      200.47     16.17 o 
   4   2  21      196.03      210.45     19.39 o 
   5   2  21       54.04      100.40     15.88 o 
   6   2  21        0.33      -11.45     15.10 o 
   7   2  21       11.59       -4.47     16.00 o 
   8   2  21       47.92       39.79     18.09 o 
  -5   3  21       10.91       -5.77     11.25 o 
  -4   3  21       73.31      106.48     13.98 o 
  -3   3  21        0.54       -2.85     12.62 o 
  -2   3  21        2.77        2.95     12.04 o 
  -1   3  21       13.95        6.30     11.75 o 
   0   3  21        0.99       -2.23     11.66 o 
   1   3  21        0.30       -7.08     11.48 o 
   2   3  21       10.82       -1.35     14.32 o 
   3   3  21        0.13       -8.61     14.40 o 
   4   3  21        7.03       11.39     15.02 o 
  -9   0  22       12.21       10.02     13.23 o 
  -8   0  22      104.93       86.63     13.35 o 
  -7   0  22      111.16      148.76     13.41 o 
  -6   0  22      533.47      570.10     17.95 o 
  -5   0  22      587.83      593.95     18.33 o 
  -4   0  22       42.20       42.40     13.90 o 
  -3   0  22      273.37      291.61     23.37 o 
  -2   0  22      330.07      358.40     26.00 o 
  -1   0  22      818.85      864.21     25.58 o 
   0   0  22      203.06      185.52     14.49 o 
   1   0  22       84.05       64.01     13.85 o 
   2   0  22      317.50      287.53     15.56 o 
   3   0  22       79.15       71.81     14.22 o 
   4   0  22       10.03       15.25     13.42 o 
   5   0  22      439.95      452.50     23.59 o 
   6   0  22        0.71        9.55     14.97 o 
   7   0  22        1.05        4.65     15.07 o 
   8   0  22       40.28       56.94     17.31 o 
   9   0  22       53.41       85.15     18.27 o 
  -8   1  22      111.45      159.07     13.33 o 
  -7   1  22       19.63       14.56     11.25 o 
  -6   1  22        4.31       -9.32      9.52 o 
  -5   1  22       38.85       47.09      9.15 o 
  -4   1  22       89.31      111.94      9.18 o 
  -3   1  22       95.85      114.02      9.11 o 
  -2   1  22      148.16      147.74      9.04 o 
  -1   1  22       41.43       30.71      9.49 o 
   0   1  22        1.59       -3.87      9.28 o 
   1   1  22        2.75       14.18      9.23 o 
   2   1  22       97.04      107.34     10.35 o 
   3   1  22      232.47      247.93     11.63 o 
   4   1  22       13.79       17.76      9.80 o 
   5   1  22      142.87      139.14     12.46 o 
   6   1  22        2.93       14.89     11.40 o 
   7   1  22       11.47        8.47     16.81 o 
   8   1  22        0.82       -6.05     15.91 o 
  -7   2  22       34.05       39.46     13.89 o 
  -6   2  22       34.23       63.43     13.18 o 
  -5   2  22       23.10       17.94     12.72 o 
  -4   2  22       36.39       23.19     12.34 o 
  -3   2  22        6.23      -11.41     11.99 o 
  -2   2  22       28.83       32.18     11.44 o 
  -1   2  22       24.03       29.71     11.10 o 
   0   2  22       48.09       81.89     11.49 o 
   1   2  22        4.49       -3.69     13.84 o 
   2   2  22        0.03        2.13     14.22 o 
   3   2  22        0.47       -2.02     14.71 o 
   4   2  22       27.23       37.20     15.28 o 
   5   2  22        6.31      -12.82     14.62 o 
   6   2  22       80.02      103.55     17.32 o 
  -2   3  22       51.56       47.31     15.12 o 
  -1   3  22        2.94        2.35     15.56 o 
   0   3  22       24.37       32.33     17.23 o 
   1   3  22       56.05       91.49     13.06 o 
   2   3  22       60.69       62.81     18.22 o 
  -7   1  23       74.22      104.28     12.73 o 
  -6   1  23        0.18        1.31     10.78 o 
  -5   1  23       19.19       33.25     11.84 o 
  -4   1  23      246.10      262.69     12.03 o 
  -3   1  23      115.13      116.54     11.14 o 
  -2   1  23       89.06       83.34     10.17 o 
  -1   1  23      125.59      112.16     10.60 o 
   0   1  23       25.81       16.85      9.53 o 
   1   1  23      151.82      154.74     11.24 o 
   2   1  23      406.91      398.73     14.82 o 
   3   1  23      112.20      125.12     12.17 o 
   4   1  23       86.88       58.30     11.52 o 
   5   1  23       29.79       39.38     11.62 o 
   6   1  23       52.14       55.61     14.26 o 
   7   1  23       11.00       29.79     16.61 o 
  -5   2  23       54.65       70.74     13.79 o 
  -4   2  23        5.66       -4.59     12.57 o 
  -3   2  23       12.33       14.88     12.57 o 
  -2   2  23      130.89      132.90     13.11 o 
  -1   2  23      139.17      161.39     16.88 o 
   0   2  23       60.47       53.14     14.38 o 
   1   2  23        1.89       14.63     15.22 o 
   2   2  23       95.85      112.12     16.66 o 
   3   2  23       34.25       15.17     15.58 o 
   4   2  23       12.31       18.59     16.20 o 
   5   2  23       37.13       63.75     16.91 o 
  -7   0  24       36.76       80.71     18.28 o 
  -6   0  24      186.84      192.94     18.56 o 
  -5   0  24      109.63       99.00     16.98 o 
  -4   0  24      258.37      247.83     24.67 o 
  -3   0  24       67.39       98.74     21.24 o 
  -2   0  24      113.62      103.83     16.54 o 
  -1   0  24       37.93       32.77     15.02 o 
   0   0  24      217.50      212.69     16.44 o 
   1   0  24       28.06       21.33     15.25 o 
   2   0  24        2.02       17.86     22.12 o 
   3   0  24      118.34      133.07     16.55 o 
   4   0  24      121.29      129.89     17.25 o 
   5   0  24       41.71       93.42     17.14 o 
   6   0  24        0.68       -3.30     18.76 o 
  -6   1  24        0.69       17.84     17.64 o 
  -5   1  24       54.26       58.36     14.22 o 
  -4   1  24       94.21      113.89     14.54 o 
  -3   1  24       80.36       91.55     12.12 o 
  -2   1  24       72.76       59.73     11.64 o 
  -1   1  24       34.85       45.02     12.07 o 
   0   1  24      267.35      274.71     13.94 o 
   1   1  24       21.95       23.08     11.57 o 
   2   1  24        5.40        3.65     11.42 o 
   3   1  24       50.52       66.62     16.39 o 
   4   1  24        0.30        4.37     12.91 o 
   5   1  24       43.12       53.22     17.38 o 
   6   1  24       15.07        8.58     17.21 o 
  -3   2  24        1.88        1.96     16.44 o 
  -2   2  24       33.86       12.16     16.44 o 
  -1   2  24       20.58       11.54     22.70 o 
   0   2  24       21.90       10.09     15.85 o 
   1   2  24        0.19        3.53     15.60 o 
   2   2  24       40.78       28.33     22.21 o 
   3   2  24        1.72       10.57     15.88 o 
  -4   1  25      104.52      161.47     16.14 o 
  -3   1  25      139.39      158.09     15.02 o 
  -2   1  25        5.22       17.17     14.81 o 
  -1   1  25        9.62        2.02     13.52 o 
   0   1  25       51.17       50.35     13.95 o 
   1   1  25       40.10       41.98     14.05 o 
   2   1  25       28.24       38.08     15.99 o 
   3   1  25       47.46       63.96     16.54 o 
   4   1  25        0.09        6.46     18.02 o 
  -2   0  26      508.98      579.06     24.57 o 
  -1   0  26      135.23      147.41     18.21 o 
   0   0  26       15.34       16.41     16.44 o 
   1   0  26        2.12       23.30     16.08 o 
   2   0  26       17.02       11.09     16.06 o 
                                                 
